# Supplementary material for: 4-[(E)-(4-Fluoro­benzyl­idene)amino]-3-methyl-1H-1,2,4-triazole-5(4H)-thione
Source: Acta Crystallogr Sect E Struct Rep Online. 2012 May 5;68(Pt 6):o1607. doi: 10.1107/S1600536812019174 (PMC3379215; doi:10.1107/S1600536812019174)
Supplement: Supplementary file 1 [file e-68-o1607-sup1.cif]

##############################################################################
#                                                                            #
# This CIF contains the data in a paper accepted for publication in          #
# Acta Crystallographica Section E. It conforms to the requirements of       #
# Notes for Authors for Acta Crystallographica Section E, and has been       #
# peer reviewed under the auspices of the IUCr Commission on Journals.       #
#                                                                            #
# Full details of the Crystallographic Information File format               #
# are given in the paper "The Crystallographic Information File (CIF):       #
# a New Standard Archive File for Crystallography" by S. R. Hall, F. H.      #
# Allen and I. D. Brown [Acta Cryst. (1991), A47, 655-685].                  #
#                                                                            #
# The current version of the core CIF dictionary is obtainable from          #
# ftp://ftp.iucr.org/pub/cif_core.dic.                                       #
#                                                                            #
# Software is freely available for graphical display of the structure(s)     #
# in this CIF. For information consult the CIF software page                 #
# http://www.iucr.org/resources/cif/software.                                #
#                                                                            #
# This file may be used for bona fide research purposes within the           #
# scientific community so long as proper attribution is given to the journal # 
# article from which it was obtained.                                        #
#                                                                            #
##############################################################################
data_I
_audit_creation_method     SHELXL-97
_chemical_name_systematic
;
4-[(<i>E</i>)-(4-Fluorobenzylidene)amino]-3-methyl-1<i>H</i>-1,2,4-triazole-
5(4<i>H</i>)-thione
;
_chemical_name_common     ?
_chemical_formula_moiety     'C10 H9 F N4 S'
_chemical_formula_sum     'C10 H9 F N4 S'
_chemical_formula_iupac     'C10 H9 F N4 S'
_chemical_formula_weight     236.27
_chemical_melting_point     '441'
_symmetry_cell_setting     triclinic
_symmetry_space_group_name_H-M     'P -1'
_symmetry_space_group_name_Hall     '-P 1'
loop_
    _symmetry_equiv_pos_as_xyz
    'x, y, z'
    '-x, -y, -z'
_cell_length_a     9.0048(19)
_cell_length_b     10.811(2)
_cell_length_c     12.729(3)
_cell_angle_alpha     101.205(3)
_cell_angle_beta     103.899(3)
_cell_angle_gamma     112.376(3)
_cell_volume     1054.4(4)
_cell_formula_units_Z     4
_cell_measurement_reflns_used     3698
_cell_measurement_theta_min     1.74
_cell_measurement_theta_max     24.99
_cell_measurement_temperature     293(2)
_exptl_crystal_description     Plate
_exptl_crystal_colour     colourless
_exptl_crystal_size_max     0.52
_exptl_crystal_size_mid     0.24
_exptl_crystal_size_min     0.13
_exptl_crystal_density_diffrn     1.488
_exptl_crystal_density_meas     ?
_exptl_crystal_density_method     'not measured'
_exptl_crystal_F_000     488
_exptl_absorpt_coefficient_mu     0.297
_exptl_absorpt_correction_type     multi-scan
_exptl_absorpt_process_details     '(SADABS; Sheldrick, 2007)'
_exptl_absorpt_correction_T_min     0.77
_exptl_absorpt_correction_T_max     1.00
_exptl_special_details
;
;
_diffrn_ambient_temperature     293(2)
_diffrn_radiation_type     MoK\a
_diffrn_radiation_wavelength     0.71073
_diffrn_radiation_source     'fine-focus sealed tube'
_diffrn_radiation_monochromator     graphite
_diffrn_measurement_device_type     'Bruker SMART CCD area-detector'
_diffrn_measurement_method     '\w and \f scans'
_diffrn_detector_area_resol_mean     ?
_diffrn_reflns_number     9923
_diffrn_reflns_av_R_equivalents     0.0166
_diffrn_reflns_av_sigmaI/netI     0.0232
_diffrn_reflns_theta_min     1.74
_diffrn_reflns_theta_max     24.99
_diffrn_reflns_theta_full     24.99
_diffrn_measured_fraction_theta_max     0.997
_diffrn_measured_fraction_theta_full     0.997
_diffrn_reflns_limit_h_min     -10
_diffrn_reflns_limit_h_max     10
_diffrn_reflns_limit_k_min     -12
_diffrn_reflns_limit_k_max     12
_diffrn_reflns_limit_l_min     -15
_diffrn_reflns_limit_l_max     15
_diffrn_standards_number     0
_diffrn_standards_interval_count     .
_diffrn_standards_interval_time     .
_diffrn_standards_decay_%     ?
_refine_special_details
;
Refinement of <i>F</i>^2^ against ALL reflections. The weighted <i>R</i>-factor
<i>wR</i> and goodness of fit <i>S</i> are based on <i>F</i>^2^, conventional
<i>R</i>-factors <i>R</i> are based on <i>F</i>, with <i>F</i> set to zero for
negative <i>F</i>^2^. The threshold expression of <i>F</i>^2^ >
2\s(<i>F</i>^2^) is used only for calculating <i>R</i>-factors(gt) <i>etc</i>.
and is not relevant to the choice of reflections for refinement.
<i>R</i>-factors based on <i>F</i>^2^ are statistically about twice as large
as those based on <i>F</i>, and <i>R</i>- factors based on ALL data will be
even larger.
;
_reflns_number_total     3698
_reflns_number_gt     3383
_reflns_threshold_expression     I>2\s(I)
_refine_ls_structure_factor_coef     Fsqd
_refine_ls_matrix_type     full
_refine_ls_R_factor_all     0.0368
_refine_ls_R_factor_gt     0.0329
_refine_ls_wR_factor_gt     0.0836
_refine_ls_wR_factor_ref     0.0854
_refine_ls_goodness_of_fit_ref     1.047
_refine_ls_restrained_S_all     1.047
_refine_ls_number_reflns     3698
_refine_ls_number_parameters     291
_refine_ls_number_restraints     0
_refine_ls_hydrogen_treatment     constr
_refine_ls_weighting_scheme     calc
_refine_ls_weighting_details
         'calc w=1/[\s^2^(Fo^2^)+(0.0428P)^2^+0.5511P] where P=(Fo^2^+2Fc^2^)/3'
_atom_sites_solution_hydrogens     geom
_atom_sites_solution_primary     direct
_atom_sites_solution_secondary     difmap
_refine_ls_shift/su_max     0.001
_refine_ls_shift/su_mean     0.000
_refine_diff_density_max     0.296
_refine_diff_density_min     -0.277
_refine_ls_extinction_method     none
_refine_ls_extinction_coef     ?
loop_
    _atom_type_symbol
    _atom_type_description
    _atom_type_scat_dispersion_real
    _atom_type_scat_dispersion_imag
    _atom_type_scat_source
    'C' 'C' 0.0033 0.0016
                         'International Tables Vol C Tables 4.2.6.8 and 6.1.1.4'
    'H' 'H' 0.0000 0.0000
                         'International Tables Vol C Tables 4.2.6.8 and 6.1.1.4'
    'N' 'N' 0.0061 0.0033
                         'International Tables Vol C Tables 4.2.6.8 and 6.1.1.4'
    'F' 'F' 0.0171 0.0103
                         'International Tables Vol C Tables 4.2.6.8 and 6.1.1.4'
    'S' 'S' 0.1246 0.1234
                         'International Tables Vol C Tables 4.2.6.8 and 6.1.1.4'
_computing_data_collection     'SMART (Bruker, 2001)'
_computing_cell_refinement     'SAINT (Bruker, 2001)'
_computing_data_reduction     'SAINT (Bruker, 2001)'
_computing_structure_solution     'SHELXS97 (Sheldrick, 2008)'
_computing_structure_refinement     'SHELXL97 (Sheldrick, 2008)'
_computing_molecular_graphics     'ORTEP-3 (Farrugia, 1997)'
_computing_publication_material     'SHELXL97 (Sheldrick, 2008)'
loop_
    _atom_site_type_symbol
    _atom_site_label
    _atom_site_fract_x
    _atom_site_fract_y
    _atom_site_fract_z
    _atom_site_U_iso_or_equiv
    _atom_site_adp_type
    _atom_site_calc_flag
    _atom_site_refinement_flags
    _atom_site_occupancy
    _atom_site_symmetry_multiplicity
    _atom_site_disorder_assembly
    _atom_site_disorder_group
    S S1A 0.23713(5) 0.62340(4) 0.35429(3) 0.01697(12) Uani d . 1 1 . .
    F F2A 1.06962(13) 0.90655(11) 0.94413(8) 0.0227(2) Uani d . 1 1 . .
    N N4A 0.40671(18) 0.90351(15) 0.20331(12) 0.0173(3) Uani d . 1 1 . .
    N N3A 0.29189(18) 0.78138(15) 0.21256(12) 0.0156(3) Uani d . 1 1 . .
    H H3A 0.1939 0.7264 0.1603 0.019 Uiso calc R 1 1 . .
    N N5A 0.50787(17) 0.86716(14) 0.36491(11) 0.0143(3) Uani d . 1 1 . .
    N N6A 0.62298(17) 0.90901(15) 0.47624(11) 0.0158(3) Uani d . 1 1 . .
    C C7A 0.6964(2) 1.08701(19) 0.33309(15) 0.0229(4) Uani d . 1 1 . .
    H H7A1 0.6894 1.1325 0.2756 0.034 Uiso calc R 1 1 . .
    H H7A2 0.7920 1.0658 0.3420 0.034 Uiso calc R 1 1 . .
    H H7A3 0.7112 1.1486 0.4042 0.034 Uiso calc R 1 1 . .
    C C8A 0.5365(2) 0.95448(18) 0.29812(14) 0.0168(4) Uani d . 1 1 . .
    C C9A 0.3462(2) 0.75585(17) 0.31005(14) 0.0137(3) Uani d . 1 1 . .
    C C10A 0.6362(2) 0.80838(17) 0.51028(14) 0.0147(3) Uani d . 1 1 . .
    H H10A 0.5724 0.7158 0.4617 0.018 Uiso calc R 1 1 . .
    C C11A 0.7512(2) 0.83788(17) 0.62529(14) 0.0141(3) Uani d . 1 1 . .
    C C12A 0.7622(2) 0.72535(18) 0.65853(14) 0.0156(4) Uani d . 1 1 . .
    H H12A 0.6968 0.6341 0.6078 0.019 Uiso calc R 1 1 . .
    C C13A 0.8693(2) 0.74710(18) 0.76628(14) 0.0164(4) Uani d . 1 1 . .
    H H13A 0.8764 0.6720 0.7886 0.020 Uiso calc R 1 1 . .
    C C14A 0.9647(2) 0.88390(18) 0.83872(14) 0.0168(4) Uani d . 1 1 . .
    C C15A 0.9588(2) 0.99895(18) 0.80954(14) 0.0188(4) Uani d . 1 1 . .
    H H15A 1.0257 1.0899 0.8607 0.023 Uiso calc R 1 1 . .
    C C16A 0.8504(2) 0.97526(18) 0.70181(14) 0.0166(4) Uani d . 1 1 . .
    H H16A 0.8437 1.0510 0.6804 0.020 Uiso calc R 1 1 . .
    S S1B -0.10121(5) 0.62370(4) 0.02884(3) 0.01602(12) Uani d . 1 1 . .
    F F2B -0.99250(12) 0.36565(11) -0.53412(8) 0.0211(2) Uani d . 1 1 . .
    N N3B -0.14587(17) 0.43278(14) 0.14306(12) 0.0154(3) Uani d . 1 1 . .
    H H3B -0.0436 0.4801 0.1919 0.018 Uiso calc R 1 1 . .
    N N4B -0.26081(18) 0.30629(15) 0.14576(12) 0.0167(3) Uani d . 1 1 . .
    N N5B -0.37235(17) 0.36840(14) 0.00279(11) 0.0134(3) Uani d . 1 1 . .
    N N6B -0.50533(17) 0.34307(15) -0.09421(11) 0.0154(3) Uani d . 1 1 . .
    C C7B -0.5645(2) 0.14351(18) 0.02702(15) 0.0201(4) Uani d . 1 1 . .
    H H7B1 -0.5561 0.0904 0.0786 0.030 Uiso calc R 1 1 . .
    H H7B2 -0.5940 0.0854 -0.0494 0.030 Uiso calc R 1 1 . .
    H H7B3 -0.6513 0.1734 0.0307 0.030 Uiso calc R 1 1 . .
    C C8B -0.3976(2) 0.26907(18) 0.05969(14) 0.0154(4) Uani d . 1 1 . .
    C C9B -0.2066(2) 0.47588(17) 0.05816(13) 0.0137(3) Uani d . 1 1 . .
    C C10B -0.4876(2) 0.43797(18) -0.14289(14) 0.0157(4) Uani d . 1 1 . .
    H H10B -0.3874 0.5224 -0.1132 0.019 Uiso calc R 1 1 . .
    C C11B -0.6245(2) 0.41410(18) -0.24528(14) 0.0152(4) Uani d . 1 1 . .
    C C12B -0.6015(2) 0.52269(18) -0.29298(14) 0.0163(4) Uani d . 1 1 . .
    H H12B -0.5009 0.6067 -0.2589 0.020 Uiso calc R 1 1 . .
    C C13B -0.7250(2) 0.50845(18) -0.39004(14) 0.0165(4) Uani d . 1 1 . .
    H H13B -0.7092 0.5812 -0.4216 0.020 Uiso calc R 1 1 . .
    C C14B -0.8721(2) 0.38242(18) -0.43791(13) 0.0159(4) Uani d . 1 1 . .
    C C15B -0.9013(2) 0.27145(18) -0.39334(14) 0.0175(4) Uani d . 1 1 . .
    H H15B -1.0024 0.1880 -0.4279 0.021 Uiso calc R 1 1 . .
    C C16B -0.7764(2) 0.28784(18) -0.29615(14) 0.0162(4) Uani d . 1 1 . .
    H H16B -0.7935 0.2150 -0.2647 0.019 Uiso calc R 1 1 . .
loop_
    _atom_site_aniso_label
    _atom_site_aniso_U_11
    _atom_site_aniso_U_22
    _atom_site_aniso_U_33
    _atom_site_aniso_U_12
    _atom_site_aniso_U_13
    _atom_site_aniso_U_23
    S1A 0.0138(2) 0.0175(2) 0.0161(2) 0.00357(18) 0.00235(17) 0.00864(17)
    F2A 0.0208(5) 0.0240(6) 0.0141(5) 0.0056(5) -0.0019(4) 0.0066(4)
    N4A 0.0152(7) 0.0167(7) 0.0181(7) 0.0047(6) 0.0043(6) 0.0086(6)
    N3A 0.0116(7) 0.0161(7) 0.0145(7) 0.0036(6) 0.0005(6) 0.0059(6)
    N5A 0.0136(7) 0.0137(7) 0.0130(7) 0.0050(6) 0.0014(6) 0.0055(6)
    N6A 0.0132(7) 0.0180(7) 0.0117(7) 0.0048(6) 0.0003(6) 0.0052(6)
    C7A 0.0201(9) 0.0191(9) 0.0216(9) 0.0021(8) 0.0022(8) 0.0105(8)
    C8A 0.0169(9) 0.0182(9) 0.0166(8) 0.0080(7) 0.0051(7) 0.0089(7)
    C9A 0.0131(8) 0.0153(8) 0.0126(8) 0.0074(7) 0.0030(7) 0.0041(6)
    C10A 0.0126(8) 0.0150(8) 0.0151(8) 0.0045(7) 0.0050(7) 0.0045(7)
    C11A 0.0110(8) 0.0176(8) 0.0131(8) 0.0051(7) 0.0047(7) 0.0055(7)
    C12A 0.0134(8) 0.0152(8) 0.0152(8) 0.0047(7) 0.0037(7) 0.0035(7)
    C13A 0.0175(9) 0.0167(9) 0.0170(8) 0.0083(7) 0.0058(7) 0.0086(7)
    C14A 0.0137(8) 0.0233(9) 0.0107(8) 0.0060(7) 0.0024(7) 0.0069(7)
    C15A 0.0193(9) 0.0157(9) 0.0149(8) 0.0034(7) 0.0043(7) 0.0023(7)
    C16A 0.0196(9) 0.0161(9) 0.0170(8) 0.0088(7) 0.0073(7) 0.0084(7)
    S1B 0.0125(2) 0.0161(2) 0.0166(2) 0.00421(17) 0.00188(17) 0.00781(17)
    F2B 0.0166(5) 0.0258(6) 0.0163(5) 0.0081(4) -0.0012(4) 0.0089(4)
    N3B 0.0105(7) 0.0172(7) 0.0151(7) 0.0040(6) 0.0015(6) 0.0066(6)
    N4B 0.0151(7) 0.0184(7) 0.0168(7) 0.0067(6) 0.0050(6) 0.0081(6)
    N5B 0.0114(7) 0.0147(7) 0.0118(7) 0.0051(6) 0.0013(6) 0.0047(6)
    N6B 0.0135(7) 0.0191(7) 0.0119(7) 0.0080(6) 0.0009(6) 0.0044(6)
    C7B 0.0181(9) 0.0181(9) 0.0191(9) 0.0040(7) 0.0028(7) 0.0089(7)
    C8B 0.0184(9) 0.0173(9) 0.0136(8) 0.0092(7) 0.0070(7) 0.0074(7)
    C9B 0.0132(8) 0.0165(8) 0.0127(8) 0.0081(7) 0.0043(7) 0.0048(7)
    C10B 0.0131(8) 0.0175(9) 0.0150(8) 0.0063(7) 0.0032(7) 0.0052(7)
    C11B 0.0142(8) 0.0192(9) 0.0135(8) 0.0089(7) 0.0047(7) 0.0051(7)
    C12B 0.0129(8) 0.0173(9) 0.0154(8) 0.0042(7) 0.0044(7) 0.0045(7)
    C13B 0.0186(9) 0.0187(9) 0.0161(8) 0.0099(7) 0.0069(7) 0.0092(7)
    C14B 0.0126(8) 0.0244(9) 0.0106(8) 0.0097(7) 0.0018(7) 0.0054(7)
    C15B 0.0135(8) 0.0170(9) 0.0176(9) 0.0039(7) 0.0037(7) 0.0046(7)
    C16B 0.0164(9) 0.0186(9) 0.0158(8) 0.0085(7) 0.0060(7) 0.0079(7)
_geom_special_details
;
All s.u.'s (except the s.u. in the dihedral angle between two l.s. planes) are
estimated using the full covariance matrix. The cell s.u.'s are taken into
account individually in the estimation of s.u.'s in distances, angles and
torsion angles; correlations between s.u.'s in cell parameters are only used
when they are defined by crystal symmetry. An approximate (isotropic)
treatment of cell s.u.'s is used for estimating s.u.'s involving l.s. planes.
;
loop_
    _geom_bond_atom_site_label_1
    _geom_bond_atom_site_label_2
    _geom_bond_site_symmetry_2
    _geom_bond_distance
    _geom_bond_publ_flag
    S1A C9A . 1.6854(17) ?
    F2A C14A . 1.3564(19) ?
    N4A C8A . 1.304(2) ?
    N4A N3A . 1.3805(19) ?
    N3A C9A . 1.341(2) ?
    N3A H3A . 0.8600 ?
    N5A C9A . 1.381(2) ?
    N5A C8A . 1.383(2) ?
    N5A N6A . 1.4055(18) ?
    N6A C10A . 1.282(2) ?
    C7A C8A . 1.482(2) ?
    C7A H7A1 . 0.9600 ?
    C7A H7A2 . 0.9600 ?
    C7A H7A3 . 0.9600 ?
    C10A C11A . 1.468(2) ?
    C10A H10A . 0.9300 ?
    C11A C12A . 1.393(2) ?
    C11A C16A . 1.401(2) ?
    C12A C13A . 1.390(2) ?
    C12A H12A . 0.9300 ?
    C13A C14A . 1.378(2) ?
    C13A H13A . 0.9300 ?
    C14A C15A . 1.381(2) ?
    C15A C16A . 1.389(2) ?
    C15A H15A . 0.9300 ?
    C16A H16A . 0.9300 ?
    S1B C9B . 1.6855(17) ?
    F2B C14B . 1.3545(18) ?
    N3B C9B . 1.338(2) ?
    N3B N4B . 1.3785(19) ?
    N3B H3B . 0.8600 ?
    N4B C8B . 1.297(2) ?
    N5B C8B . 1.387(2) ?
    N5B C9B . 1.390(2) ?
    N5B N6B . 1.3935(18) ?
    N6B C10B . 1.277(2) ?
    C7B C8B . 1.484(2) ?
    C7B H7B1 . 0.9600 ?
    C7B H7B2 . 0.9600 ?
    C7B H7B3 . 0.9600 ?
    C10B C11B . 1.463(2) ?
    C10B H10B . 0.9300 ?
    C11B C12B . 1.394(2) ?
    C11B C16B . 1.401(2) ?
    C12B C13B . 1.387(2) ?
    C12B H12B . 0.9300 ?
    C13B C14B . 1.377(2) ?
    C13B H13B . 0.9300 ?
    C14B C15B . 1.388(2) ?
    C15B C16B . 1.386(2) ?
    C15B H15B . 0.9300 ?
    C16B H16B . 0.9300 ?
loop_
    _geom_angle_atom_site_label_1
    _geom_angle_atom_site_label_2
    _geom_angle_atom_site_label_3
    _geom_angle_site_symmetry_1
    _geom_angle_site_symmetry_3
    _geom_angle
    _geom_angle_publ_flag
    C8A N4A N3A . . 103.69(13) ?
    C9A N3A N4A . . 114.26(13) ?
    C9A N3A H3A . . 122.9 ?
    N4A N3A H3A . . 122.9 ?
    C9A N5A C8A . . 108.36(13) ?
    C9A N5A N6A . . 130.31(14) ?
    C8A N5A N6A . . 120.57(13) ?
    C10A N6A N5A . . 115.20(14) ?
    C8A C7A H7A1 . . 109.5 ?
    C8A C7A H7A2 . . 109.5 ?
    H7A1 C7A H7A2 . . 109.5 ?
    C8A C7A H7A3 . . 109.5 ?
    H7A1 C7A H7A3 . . 109.5 ?
    H7A2 C7A H7A3 . . 109.5 ?
    N4A C8A N5A . . 110.95(15) ?
    N4A C8A C7A . . 126.29(15) ?
    N5A C8A C7A . . 122.75(15) ?
    N3A C9A N5A . . 102.69(14) ?
    N3A C9A S1A . . 127.58(13) ?
    N5A C9A S1A . . 129.68(12) ?
    N6A C10A C11A . . 120.60(15) ?
    N6A C10A H10A . . 119.7 ?
    C11A C10A H10A . . 119.7 ?
    C12A C11A C16A . . 119.27(15) ?
    C12A C11A C10A . . 118.67(15) ?
    C16A C11A C10A . . 122.06(15) ?
    C13A C12A C11A . . 121.16(15) ?
    C13A C12A H12A . . 119.4 ?
    C11A C12A H12A . . 119.4 ?
    C14A C13A C12A . . 117.62(15) ?
    C14A C13A H13A . . 121.2 ?
    C12A C13A H13A . . 121.2 ?
    F2A C14A C13A . . 118.21(15) ?
    F2A C14A C15A . . 118.41(15) ?
    C13A C14A C15A . . 123.38(15) ?
    C14A C15A C16A . . 118.25(16) ?
    C14A C15A H15A . . 120.9 ?
    C16A C15A H15A . . 120.9 ?
    C15A C16A C11A . . 120.32(16) ?
    C15A C16A H16A . . 119.8 ?
    C11A C16A H16A . . 119.8 ?
    C9B N3B N4B . . 114.48(13) ?
    C9B N3B H3B . . 122.8 ?
    N4B N3B H3B . . 122.8 ?
    C8B N4B N3B . . 104.14(13) ?
    C8B N5B C9B . . 108.24(13) ?
    C8B N5B N6B . . 118.40(13) ?
    C9B N5B N6B . . 133.34(14) ?
    C10B N6B N5B . . 118.87(14) ?
    C8B C7B H7B1 . . 109.5 ?
    C8B C7B H7B2 . . 109.5 ?
    H7B1 C7B H7B2 . . 109.5 ?
    C8B C7B H7B3 . . 109.5 ?
    H7B1 C7B H7B3 . . 109.5 ?
    H7B2 C7B H7B3 . . 109.5 ?
    N4B C8B N5B . . 110.75(15) ?
    N4B C8B C7B . . 126.55(15) ?
    N5B C8B C7B . . 122.61(14) ?
    N3B C9B N5B . . 102.39(14) ?
    N3B C9B S1B . . 127.11(13) ?
    N5B C9B S1B . . 130.49(12) ?
    N6B C10B C11B . . 120.14(15) ?
    N6B C10B H10B . . 119.9 ?
    C11B C10B H10B . . 119.9 ?
    C12B C11B C16B . . 119.26(15) ?
    C12B C11B C10B . . 117.97(15) ?
    C16B C11B C10B . . 122.77(15) ?
    C13B C12B C11B . . 121.55(16) ?
    C13B C12B H12B . . 119.2 ?
    C11B C12B H12B . . 119.2 ?
    C14B C13B C12B . . 117.43(16) ?
    C14B C13B H13B . . 121.3 ?
    C12B C13B H13B . . 121.3 ?
    F2B C14B C13B . . 118.19(15) ?
    F2B C14B C15B . . 118.62(15) ?
    C13B C14B C15B . . 123.18(15) ?
    C16B C15B C14B . . 118.52(16) ?
    C16B C15B H15B . . 120.7 ?
    C14B C15B H15B . . 120.7 ?
    C15B C16B C11B . . 120.06(16) ?
    C15B C16B H16B . . 120.0 ?
    C11B C16B H16B . . 120.0 ?
loop_
    _geom_torsion_atom_site_label_1
    _geom_torsion_atom_site_label_2
    _geom_torsion_atom_site_label_3
    _geom_torsion_atom_site_label_4
    _geom_torsion_site_symmetry_1
    _geom_torsion_site_symmetry_2
    _geom_torsion_site_symmetry_3
    _geom_torsion_site_symmetry_4
    _geom_torsion
    _geom_torsion_publ_flag
    C8A N4A N3A C9A . . . . 0.33(18) ?
    C9A N5A N6A C10A . . . . 42.7(2) ?
    C8A N5A N6A C10A . . . . -148.60(15) ?
    N3A N4A C8A N5A . . . . 1.13(18) ?
    N3A N4A C8A C7A . . . . -179.27(17) ?
    C9A N5A C8A N4A . . . . -2.17(19) ?
    N6A N5A C8A N4A . . . . -173.13(14) ?
    C9A N5A C8A C7A . . . . 178.21(16) ?
    N6A N5A C8A C7A . . . . 7.2(2) ?
    N4A N3A C9A N5A . . . . -1.58(18) ?
    N4A N3A C9A S1A . . . . 176.05(12) ?
    C8A N5A C9A N3A . . . . 2.17(17) ?
    N6A N5A C9A N3A . . . . 171.95(15) ?
    C8A N5A C9A S1A . . . . -175.39(13) ?
    N6A N5A C9A S1A . . . . -5.6(3) ?
    N5A N6A C10A C11A . . . . -179.52(13) ?
    N6A C10A C11A C12A . . . . -179.68(15) ?
    N6A C10A C11A C16A . . . . -0.1(2) ?
    C16A C11A C12A C13A . . . . 0.2(2) ?
    C10A C11A C12A C13A . . . . 179.80(15) ?
    C11A C12A C13A C14A . . . . -0.3(2) ?
    C12A C13A C14A F2A . . . . 179.92(14) ?
    C12A C13A C14A C15A . . . . 0.0(3) ?
    F2A C14A C15A C16A . . . . -179.57(14) ?
    C13A C14A C15A C16A . . . . 0.4(3) ?
    C14A C15A C16A C11A . . . . -0.4(2) ?
    C12A C11A C16A C15A . . . . 0.1(2) ?
    C10A C11A C16A C15A . . . . -179.41(15) ?
    C9B N3B N4B C8B . . . . 0.09(18) ?
    C8B N5B N6B C10B . . . . 175.50(14) ?
    C9B N5B N6B C10B . . . . -6.8(3) ?
    N3B N4B C8B N5B . . . . -0.02(18) ?
    N3B N4B C8B C7B . . . . -176.50(16) ?
    C9B N5B C8B N4B . . . . -0.05(19) ?
    N6B N5B C8B N4B . . . . 178.23(13) ?
    C9B N5B C8B C7B . . . . 176.60(15) ?
    N6B N5B C8B C7B . . . . -5.1(2) ?
    N4B N3B C9B N5B . . . . -0.11(17) ?
    N4B N3B C9B S1B . . . . -179.39(12) ?
    C8B N5B C9B N3B . . . . 0.09(17) ?
    N6B N5B C9B N3B . . . . -177.83(15) ?
    C8B N5B C9B S1B . . . . 179.34(13) ?
    N6B N5B C9B S1B . . . . 1.4(3) ?
    N5B N6B C10B C11B . . . . 179.62(14) ?
    N6B C10B C11B C12B . . . . 177.84(15) ?
    N6B C10B C11B C16B . . . . -1.8(3) ?
    C16B C11B C12B C13B . . . . -0.4(2) ?
    C10B C11B C12B C13B . . . . 179.94(15) ?
    C11B C12B C13B C14B . . . . 0.0(2) ?
    C12B C13B C14B F2B . . . . -178.64(14) ?
    C12B C13B C14B C15B . . . . 0.3(3) ?
    F2B C14B C15B C16B . . . . 178.77(14) ?
    C13B C14B C15B C16B . . . . -0.2(3) ?
    C14B C15B C16B C11B . . . . -0.2(2) ?
    C12B C11B C16B C15B . . . . 0.5(2) ?
    C10B C11B C16B C15B . . . . -179.81(16) ?
loop_
    _geom_hbond_atom_site_label_D
    _geom_hbond_atom_site_label_H
    _geom_hbond_atom_site_label_A
    _geom_hbond_site_symmetry_A
    _geom_hbond_distance_DH
    _geom_hbond_distance_HA
    _geom_hbond_distance_DA
    _geom_hbond_angle_DHA
    _geom_hbond_publ_flag
    N3A H3A S1B 1_555 0.86 2.4500 3.2840(18) 164.00 yes
    N3B H3B S1A 1_555 0.86 2.5100 3.3691(18) 172.00 yes
data_global
_journal_data_validation_number     ?
_journal_date_recd_electronic     2012-03-26
_journal_date_accepted     2012-04-28
_journal_name_full     'Acta Crystallographica, Section E'
_journal_year     2012
_journal_volume     68
_journal_issue      6
_journal_page_first     o1607
_journal_page_last     o1607
_journal_paper_category     QO
_journal_paper_doi     10.1107/S1600536812019174
_journal_coeditor_code     PK2403
_publ_contact_author_name     'H.C.Devarajegowda'
_publ_contact_author_address
;
Department of Physics
Yuvaraja's College (Constituent College)
University of Mysore
Mysore 570 005
Karnataka
India
;
_publ_contact_author_email     'devarajegowda@yahoo.com'
_publ_contact_author_fax     '+91 0821 2419292'
_publ_contact_author_phone     '+91 0821 2518101'
_publ_section_title
;\
4-[(<i>E</i>)-(4-Fluorobenzylidene)amino]-3-methyl-1<i>H</i>-1,2,4-triazole-\
5(4<i>H</i>)-thione
;
loop_
    _publ_author_name
    _publ_author_address
    'H. C. Devarajegowda'
;
Department of Physics
Yuvaraja's College (Constituent College)
University of Mysore
Mysore 570 005
Karnataka
India
;
    'S. Jeyaseelan'
;
Department of Physics
Yuvaraja's College (Constituent College)
University of Mysore
Mysore 570 005
Karnataka
India
;
    'R. Sathishkumar'
;
Solid State and Structural Chemistry Unit
Indian Institute of Science
Bangalore, Karnataka
India
;
    'Agnes Sylvia D'souza'
;
Department of Chemistry
St. Philomena's College
Mysore 570 015
Karnataka
India
;
    'Alphonsus D'souza'
;
Department of Chemistry
St. Philomena's College
Mysore 570 015
Karnataka
India
;
