# Supplementary material for: 4-[(E)-(4-Fluoro­benzyl­idene)amino]-3-methyl-1H-1,2,4-triazole-5(4H)-thione
Source: Acta Crystallogr Sect E Struct Rep Online. 2012 May 5;68(Pt 6):o1607. doi: 10.1107/S1600536812019174 (PMC3379215; doi:10.1107/S1600536812019174)
Supplement: Supplementary file 2 [file e-68-o1607-Isup2.hkl]

#
# h,k,l, Fc-squared, Fo-squared, sigma(Fo-squared) and status flag
#
data_I
_shelx_title ' sea1_m in P-1'
_shelx_refln_list_code          4
_shelx_F_calc_maximum      281.40
_exptl_crystal_F_000       488.00
_reflns_d_resolution_high  0.8411
 
loop_
 _symmetry_equiv_pos_as_xyz
 'x, y, z'
 '-x, -y, -z'
 
_cell_length_a     9.0048
_cell_length_b    10.8111
_cell_length_c    12.7287
_cell_angle_alpha 101.205
_cell_angle_beta  103.899
_cell_angle_gamma 112.376
 
_shelx_F_squared_multiplier     1.000
 
loop_
 _refln_index_h
 _refln_index_k
 _refln_index_l
 _refln_F_squared_calc
 _refln_F_squared_meas
 _refln_F_squared_sigma
 _refln_observed_status
   1   0   0      173.16      162.82      3.12 o
   2   0   0        3.48        7.25      0.80 o
   3   0   0        0.06        0.00      0.49 o
   4   0   0       24.02       17.33      1.37 o
   5   0   0       39.46       34.44      2.01 o
   6   0   0      584.58      558.13     12.31 o
   7   0   0      175.59      166.45      9.14 o
   8   0   0     1539.12     1514.21     31.36 o
   9   0   0        4.51        7.82      7.06 o
  -9   1   0       53.53       49.36      5.16 o
  -8   1   0     1632.55     1630.11     32.03 o
  -7   1   0        0.16        1.49      1.51 o
  -6   1   0        0.25        0.00      1.11 o
  -5   1   0       20.48       21.43      1.65 o
  -4   1   0      104.18      110.95      3.07 o
  -3   1   0     4515.60     4713.64     29.51 o
  -2   1   0     8843.68     9246.94     34.34 o
  -1   1   0      247.07      254.18      6.74 o
   0   1   0     1482.48     1581.86      9.53 o
   1   1   0      192.33      194.48      3.65 o
   2   1   0       84.79       89.66      2.83 o
   3   1   0      332.95      345.91      6.80 o
   4   1   0        1.84       10.85      1.07 o
   5   1   0       25.48       25.05      1.77 o
   6   1   0      278.72      287.04     13.73 o
   7   1   0      101.79       97.15      8.70 o
   8   1   0      127.81      126.22      8.34 o
  -9   2   0      259.39      269.89     15.76 o
  -8   2   0       28.94       26.60      6.36 o
  -7   2   0       40.42       51.43      3.81 o
  -6   2   0      825.35      814.28     15.34 o
  -5   2   0      521.65      573.47      7.12 o
  -4   2   0     2333.20     2315.26     27.60 o
  -3   2   0     2942.66     2982.02     42.49 o
  -2   2   0      175.65      161.86      2.79 o
  -1   2   0      759.05      727.49      9.44 o
   0   2   0        0.31        0.00      0.47 o
   1   2   0      203.02      206.03      3.43 o
   2   2   0     4623.43     4840.23     27.14 o
   3   2   0      652.48      621.33      8.26 o
   4   2   0      721.50      682.01      9.72 o
   5   2   0       47.20       44.73      4.57 o
   6   2   0      141.05      130.43      7.88 o
   7   2   0        2.03        1.55      1.97 o
   8   2   0      126.38      133.28      9.09 o
 -10   3   0       57.86       67.76      6.00 o
  -9   3   0      268.51      288.00     13.45 o
  -8   3   0      518.39      522.33     14.22 o
  -7   3   0        2.45        5.66      2.88 o
  -6   3   0      292.97      299.47     14.27 o
  -5   3   0      448.27      417.61      9.40 o
  -4   3   0      346.00      320.05      7.27 o
  -3   3   0      222.62      223.62      3.90 o
  -2   3   0      531.08      511.70      6.32 o
  -1   3   0      534.26      447.93     14.14 o
   0   3   0     1012.88     1037.22      8.67 o
   1   3   0     3836.85     3896.11     18.87 o
   2   3   0      584.01      675.91      8.05 o
   3   3   0     1160.78     1172.21     11.93 o
   4   3   0       35.66       46.33      3.27 o
   5   3   0       49.38       46.61      3.49 o
   6   3   0        1.06       13.19      2.42 o
   7   3   0       87.65       91.02      6.81 o
 -10   4   0        7.45        8.28      2.50 o
  -9   4   0       34.44       37.45      3.48 o
  -8   4   0      650.17      657.93     16.26 o
  -7   4   0      610.18      588.85     13.88 o
  -6   4   0        0.11        2.23      2.99 o
  -5   4   0       33.29       33.87      2.61 o
  -4   4   0      768.54      780.65      8.52 o
  -3   4   0       41.81       42.43      1.91 o
  -2   4   0      388.28      387.70     14.44 o
  -1   4   0        5.94        7.18      0.97 o
   0   4   0     3067.06     3065.22     21.83 o
   1   4   0       77.08       57.50      2.22 o
   2   4   0     1613.80     1949.78     15.13 o
   3   4   0       12.70       11.12      1.64 o
   4   4   0       16.53       14.34      1.98 o
   5   4   0       54.51       57.44      4.75 o
   6   4   0      269.36      295.99     10.24 o
   7   4   0        7.14        0.90      6.59 o
 -10   5   0       42.52       43.85      3.85 o
  -9   5   0      666.98      659.11     17.28 o
  -8   5   0      153.11      144.19      7.11 o
  -7   5   0       39.12       43.41      3.42 o
  -6   5   0      657.04      653.97     13.22 o
  -5   5   0       83.42       95.71      4.55 o
  -4   5   0      608.09      623.29      8.92 o
  -3   5   0      886.80      786.87     12.24 o
  -2   5   0       30.34       22.43      1.48 o
  -1   5   0      156.53      146.40      4.11 o
   0   5   0        2.99        4.96      0.72 o
   1   5   0      687.79      674.95      8.89 o
   2   5   0        7.82        9.51      1.52 o
   3   5   0      207.34      190.22      7.11 o
   4   5   0        1.11        4.20      1.50 o
   5   5   0       87.30       95.50      5.63 o
   6   5   0        8.60       15.55      1.95 o
 -10   6   0      115.89      122.97      7.13 o
  -9   6   0      107.44      110.12      6.45 o
  -8   6   0       20.45       19.45      2.53 o
  -7   6   0        7.57        6.71      2.01 o
  -6   6   0      241.79      233.28      7.99 o
  -5   6   0      243.59      255.46      7.91 o
  -4   6   0     1711.12     1814.42     17.03 o
  -3   6   0     1352.28     1390.92     23.26 o
  -2   6   0      367.31      356.10      7.20 o
  -1   6   0        1.42        3.58      1.01 o
   0   6   0      358.23      358.43      6.95 o
   1   6   0        0.65        0.00      2.27 o
   2   6   0      211.24      210.68      7.52 o
   3   6   0     1136.96     1014.75     18.03 o
   4   6   0      256.12      207.29      8.31 o
   5   6   0      313.03      323.21     11.44 o
 -10   7   0      234.93      241.23     10.54 o
  -9   7   0        5.90        5.02      1.87 o
  -8   7   0       36.90       30.92      3.04 o
  -7   7   0      103.42      113.55      5.80 o
  -6   7   0      276.45      252.54      8.72 o
  -5   7   0      124.03      126.26      5.58 o
  -4   7   0        0.67        1.72      0.98 o
  -3   7   0     1354.68     1302.88     16.61 o
  -2   7   0      402.37      374.64      9.34 o
  -1   7   0        3.62        3.88      1.58 o
   0   7   0      357.18      323.72      9.01 o
   1   7   0       76.33       80.93      4.55 o
   2   7   0      553.73      524.68     12.97 o
   3   7   0        0.82        0.78      1.64 o
   4   7   0       67.73       51.67      5.47 o
   5   7   0        3.49        8.24      2.17 o
 -10   8   0       80.58       94.34      7.73 o
  -9   8   0      122.99      123.79      6.75 o
  -8   8   0      105.47      109.15      5.99 o
  -7   8   0       91.04       83.66      5.14 o
  -6   8   0      454.26      474.04     12.38 o
  -5   8   0       90.31      104.88      5.21 o
  -4   8   0        5.16        7.90      2.20 o
  -3   8   0       43.48       49.06      3.78 o
  -2   8   0       44.37       42.41      3.39 o
  -1   8   0     2289.11     2357.46     26.62 o
   0   8   0     1781.21     1725.65     32.10 o
   1   8   0       26.01       22.27      3.37 o
   2   8   0        0.33        0.00      1.67 o
   3   8   0        2.07        1.70      2.73 o
   4   8   0        0.93        7.40      2.34 o
  -9   9   0      813.25      809.30     24.27 o
  -8   9   0       90.99       93.47      5.64 o
  -7   9   0      119.68      118.17      6.11 o
  -6   9   0       47.53       46.66      3.61 o
  -5   9   0       20.55       22.31      3.09 o
  -4   9   0      103.43      117.39      5.06 o
  -3   9   0      567.97      559.10     13.72 o
  -2   9   0     2378.74     2407.55     38.39 o
  -1   9   0       86.25       72.85      6.24 o
   0   9   0      303.22      277.44     13.46 o
   1   9   0       28.62       26.66      7.45 o
   2   9   0       28.35       30.72      3.90 o
   3   9   0       33.88       41.25      4.67 o
  -9  10   0       23.29       17.26      3.07 o
  -8  10   0       23.91       24.36      2.71 o
  -7  10   0       28.01       23.84      2.66 o
  -6  10   0       15.37       18.83      3.22 o
  -5  10   0      233.65      227.77     17.79 o
  -4  10   0      351.14      348.77     11.26 o
  -3  10   0       53.11       60.06      5.67 o
  -2  10   0      768.61      727.40     22.08 o
  -1  10   0       86.58       88.53      7.14 o
   0  10   0       27.39       30.96      7.30 o
   1  10   0       30.27       25.76      3.97 o
  -8  11   0       47.59       55.80      7.80 o
  -7  11   0        8.50       10.24      2.93 o
  -6  11   0      447.61      445.48     16.65 o
  -5  11   0       60.25       63.54      6.07 o
  -4  11   0        2.70        1.90      2.16 o
  -3  11   0      584.58      593.46     20.52 o
  -2  11   0      138.25      133.49      9.20 o
  -1  11   0       81.47       96.92      7.71 o
   0  11   0      536.50      573.77     21.65 o
  -7  12   0        4.46       10.14      2.89 o
  -6  12   0      217.60      261.36     12.69 o
  -5  12   0       10.66        6.40      4.45 o
  -4  12   0       15.32       29.51      9.68 o
  -3  12   0        1.43        9.83      9.33 o
  -2  12   0       23.20       15.20      3.10 o
   2 -12   1        4.03        8.72      2.58 o
   3 -12   1      716.37      713.14     23.39 o
   4 -12   1      206.32      221.05     12.03 o
   5 -12   1      115.44      120.72     13.42 o
   6 -12   1      191.99      204.22     16.47 o
   7 -12   1       50.05       47.68      6.55 o
   0 -11   1        4.72        3.86      5.81 o
   1 -11   1       41.39       35.16      4.60 o
   2 -11   1     1044.48     1038.13     28.11 o
   3 -11   1       32.74       30.76      3.94 o
   4 -11   1        0.15        0.00      2.11 o
   5 -11   1      227.68      208.33     12.95 o
   6 -11   1        2.97        1.37      2.29 o
   7 -11   1      246.65      249.86     12.60 o
   8 -11   1       85.56      113.66      7.95 o
  -2 -10   1       59.47       67.80      6.64 o
  -1 -10   1      482.44      450.03     18.21 o
   0 -10   1        4.59        8.47      2.24 o
   1 -10   1     1160.29     1130.29     27.93 o
   2 -10   1      279.19      279.40     13.26 o
   3 -10   1       62.66       60.09      5.45 o
   4 -10   1       24.71       23.69      4.00 o
   5 -10   1       52.92       55.92      4.04 o
   6 -10   1       20.62       24.52      3.81 o
   7 -10   1        3.19        6.50      3.94 o
   8 -10   1        1.23        2.83      1.91 o
   9 -10   1      408.82      404.77     27.20 o
  -3  -9   1       24.20       21.99      6.52 o
  -2  -9   1       59.43       53.94      5.52 o
  -1  -9   1       85.03       83.49      6.90 o
   0  -9   1      122.90      122.76      8.40 o
   1  -9   1      226.49      217.84      8.15 o
   2  -9   1       54.31       51.28      3.86 o
   3  -9   1       78.47       87.53      5.26 o
   4  -9   1       77.96       77.84      4.08 o
   5  -9   1      493.42      499.91     12.86 o
   6  -9   1        1.89        0.00      1.36 o
   7  -9   1      108.07      116.07      6.11 o
   8  -9   1       32.99       29.69      7.41 o
   9  -9   1        1.96        0.73      2.00 o
  -4  -8   1      430.70      427.45     18.16 o
  -3  -8   1      109.30      129.93      9.02 o
  -2  -8   1       81.03       78.76      4.94 o
  -1  -8   1      292.39      292.54      9.79 o
   0  -8   1        0.13        1.67      1.44 o
   1  -8   1      523.19      531.61     12.65 o
   2  -8   1        8.55       11.16      1.42 o
   3  -8   1      461.20      436.66     11.23 o
   4  -8   1      620.36      595.83     13.64 o
   5  -8   1      168.88      163.54      6.73 o
   6  -8   1       51.76       51.05      3.72 o
   7  -8   1       18.07       14.02      2.60 o
   8  -8   1       77.87       80.31      4.48 o
   9  -8   1      496.13      485.71     18.27 o
  -5  -7   1      655.65      623.73     21.45 o
  -4  -7   1       82.73       88.61      5.51 o
  -3  -7   1       91.21       96.51      5.53 o
  -2  -7   1       35.70       36.39      4.22 o
  -1  -7   1       39.86       51.97      3.66 o
   0  -7   1      552.29      542.57     12.15 o
   1  -7   1      132.95      125.76      4.45 o
   2  -7   1     1839.26     1753.85     21.43 o
   3  -7   1      517.29      550.65     10.10 o
   4  -7   1        0.04        0.97      1.79 o
   5  -7   1      488.30      439.43     10.90 o
   6  -7   1        1.32        2.55      1.19 o
   7  -7   1       97.79      104.42      5.92 o
   8  -7   1      654.95      640.04     15.78 o
   9  -7   1        9.58       16.30      2.58 o
  10  -7   1      261.67      272.87     14.28 o
  -6  -6   1      335.65      335.33     11.85 o
  -5  -6   1      157.52      133.54      6.98 o
  -4  -6   1       35.28       40.92      3.48 o
  -3  -6   1        0.87        1.11      2.44 o
  -2  -6   1        0.92        1.18      1.06 o
  -1  -6   1     1193.17     1130.30     17.11 o
   0  -6   1     1242.68     1223.69     13.10 o
   1  -6   1       43.91       60.16      2.81 o
   2  -6   1     1193.04     1207.88     13.82 o
   3  -6   1      605.92      660.35     12.03 o
   4  -6   1      336.73      347.82      7.05 o
   5  -6   1      454.75      412.93     10.24 o
   6  -6   1      250.18      253.65      8.35 o
   7  -6   1     1214.46     1260.25     20.78 o
   8  -6   1      757.75      741.90     17.28 o
   9  -6   1       39.53       34.35      3.63 o
  10  -6   1      191.10      189.68     12.45 o
  -6  -5   1       79.73       84.99      5.23 o
  -5  -5   1       77.02       57.69      4.15 o
  -4  -5   1      223.84      205.35      7.90 o
  -3  -5   1      819.13      865.87     15.68 o
  -2  -5   1      136.77      134.71      7.87 o
  -1  -5   1     2134.48     2292.54     22.65 o
   0  -5   1        3.90        8.49      2.97 o
   1  -5   1     2596.26     2684.78     18.71 o
   2  -5   1     1116.42     1168.08     12.18 o
   3  -5   1      232.82      236.85      5.27 o
   4  -5   1      812.82      812.39     10.06 o
   5  -5   1     3038.13     3022.65     27.23 o
   6  -5   1       16.39       18.69      2.17 o
   7  -5   1      173.15      164.05      7.24 o
   8  -5   1      614.02      588.26     15.46 o
   9  -5   1       12.07       10.99      1.89 o
  10  -5   1       76.93       71.71      6.62 o
  -7  -4   1       76.77       67.15      6.11 o
  -6  -4   1       33.59       27.21      5.11 o
  -5  -4   1        0.22        1.56      1.21 o
  -4  -4   1     2513.17     2524.90     27.04 o
  -3  -4   1     1674.50     1694.58     31.41 o
  -2  -4   1      418.89      386.91      8.93 o
  -1  -4   1        7.93       11.24      1.62 o
   0  -4   1       63.72       64.28      2.29 o
   1  -4   1       14.94       12.67      1.08 o
   2  -4   1     1585.29     1406.05     65.35 o
   3  -4   1       61.27       73.56      2.55 o
   4  -4   1      315.67      287.53      5.28 o
   5  -4   1     1387.38     1379.66     17.80 o
   6  -4   1      952.43      930.23     16.24 o
   7  -4   1       10.63        9.41      1.94 o
   8  -4   1       55.09       51.84      4.19 o
   9  -4   1        8.03        7.10      1.80 o
  10  -4   1        7.87        7.87      2.52 o
  -8  -3   1       11.18        6.78      2.41 o
  -7  -3   1      116.29      130.48      8.64 o
  -6  -3   1      514.20      480.44     16.43 o
  -5  -3   1     1505.10     1464.64     20.62 o
  -4  -3   1      755.23      747.19     13.66 o
  -3  -3   1     1025.86     1111.15     15.18 o
  -2  -3   1        1.30        7.15      1.47 o
  -1  -3   1        6.70        5.33      1.93 o
   0  -3   1        2.77        3.36      0.53 o
   1  -3   1      184.61      189.32      9.21 o
   2  -3   1      552.69      492.84      7.43 o
   3  -3   1      302.22      315.03      4.91 o
   4  -3   1      277.43      251.99      4.53 o
   5  -3   1      189.40      163.20      3.84 o
   6  -3   1       92.26       91.95      5.04 o
   7  -3   1      384.73      403.63     11.45 o
   8  -3   1      469.01      472.41     13.27 o
   9  -3   1      551.21      542.90     14.91 o
  -8  -2   1      144.97      143.56      9.51 o
  -7  -2   1     1767.95     1702.94     32.21 o
  -6  -2   1        0.05        1.16      2.54 o
  -5  -2   1      239.69      243.45      7.63 o
  -4  -2   1      406.37      372.25      7.73 o
  -3  -2   1       47.88       40.90      1.86 o
  -2  -2   1      681.28      630.13     12.56 o
  -1  -2   1     1137.89     1255.59     11.38 o
   0  -2   1     2045.68     2062.14     12.03 o
   1  -2   1     5012.28     5187.07     23.64 o
   2  -2   1     3465.48     3626.95     16.79 o
   3  -2   1      266.92      246.25      4.08 o
   4  -2   1       10.53       11.35      1.32 o
   5  -2   1      442.67      473.17      7.44 o
   6  -2   1      361.62      348.03      9.94 o
   7  -2   1       45.99       47.09      3.43 o
   8  -2   1      669.40      685.24     16.15 o
   9  -2   1      432.80      431.75     16.66 o
  -9  -1   1       23.36       18.32      3.29 o
  -8  -1   1      225.70      233.53     12.06 o
  -7  -1   1      363.24      326.41     13.07 o
  -6  -1   1       55.74       53.16      4.63 o
  -5  -1   1        0.17        0.38      1.70 o
  -4  -1   1      307.21      293.19      6.79 o
  -3  -1   1     4408.51     4732.35     25.57 o
  -2  -1   1       68.74       88.06      3.01 o
  -1  -1   1    17284.21    16408.75     86.19 o
   0  -1   1     2286.07     2457.72     25.75 o
   1  -1   1       92.86       92.06      2.51 o
   2  -1   1      218.37      216.76      3.58 o
   3  -1   1        1.40        1.95      0.57 o
   4  -1   1      499.55      529.53      7.59 o
   5  -1   1     1415.96     1418.99     14.36 o
   6  -1   1      824.81      931.07     18.12 o
   7  -1   1     1242.22     1199.13     19.73 o
   8  -1   1     1492.87     1522.45     31.38 o
   9  -1   1       71.36       70.19      6.12 o
  -9   0   1       30.22       31.26      3.94 o
  -8   0   1      138.02      128.43      8.40 o
  -7   0   1       31.20       34.50      4.00 o
  -6   0   1       14.00       14.67      1.72 o
  -5   0   1       87.28       71.83      2.88 o
  -4   0   1      955.45      909.21      9.98 o
  -3   0   1     2050.10     2075.66     16.69 o
  -2   0   1     3785.79     3921.46     40.19 o
  -1   0   1      187.31      200.93      2.68 o
   0   0   1      118.42      105.57      3.39 o
   1   0   1        4.31        1.29      0.83 o
   2   0   1     1408.69     1154.90     70.26 o
   3   0   1       15.42       24.29      2.19 o
   4   0   1      958.98      949.90     17.09 o
   5   0   1      801.92      773.91     12.63 o
   6   0   1      411.40      379.75     10.39 o
   7   0   1       52.75       58.09      5.26 o
   8   0   1      323.73      315.85     13.72 o
   9   0   1      255.83      280.47     13.65 o
  -9   1   1        3.11        6.98      3.00 o
  -8   1   1       24.10       25.56      3.44 o
  -7   1   1       29.19       25.86      3.36 o
  -6   1   1      352.49      331.11     12.14 o
  -5   1   1        6.78        3.02      0.68 o
  -4   1   1     1012.60      947.06      8.85 o
  -3   1   1     1908.48     1970.34     21.37 o
  -2   1   1     1622.62     1620.60     13.77 o
  -1   1   1        0.27        0.00      1.68 o
   0   1   1       37.93       40.15      1.94 o
   2   1   1      271.28      226.37      4.24 o
   3   1   1        1.75        0.00      0.85 o
   4   1   1      752.14      732.19     16.99 o
   5   1   1      259.32      231.33      6.23 o
   6   1   1        2.34        7.12      4.57 o
   7   1   1        0.04        2.99      1.85 o
   8   1   1      168.31      170.78     10.25 o
 -10   2   1      104.69      117.37      8.44 o
  -9   2   1       10.97       22.73      6.95 o
  -8   2   1      169.09      153.61      7.18 o
  -7   2   1      674.95      629.84     14.35 o
  -6   2   1      416.36      402.78     10.45 o
  -5   2   1       11.65       18.03      2.47 o
  -4   2   1     1225.11     1180.73     13.79 o
  -3   2   1      101.45      102.16      3.38 o
  -2   2   1     1017.96     1023.77      8.66 o
  -1   2   1     1558.13     1576.73     11.05 o
   0   2   1      144.28      164.98      3.43 o
   1   2   1     2428.26     2609.83     14.68 o
   2   2   1      555.36      488.70      6.80 o
   3   2   1        0.09        6.39      1.32 o
   4   2   1       35.86       41.74      2.89 o
   5   2   1       66.42       74.65      5.47 o
   6   2   1       32.77       34.19      3.84 o
   7   2   1      337.47      322.08     13.89 o
   8   2   1      494.56      510.88     18.94 o
 -10   3   1      272.95      268.43     13.49 o
  -9   3   1      257.72      252.77     10.03 o
  -8   3   1      814.58      811.64     17.82 o
  -7   3   1     1446.22     1449.69     22.04 o
  -6   3   1      381.40      388.57     10.00 o
  -5   3   1        5.02        4.73      1.46 o
  -4   3   1      168.24      142.26      4.70 o
  -3   3   1     1594.12     1527.10     10.67 o
  -2   3   1      984.32      978.08      8.61 o
  -1   3   1     1029.31     1043.74      8.60 o
   0   3   1      283.80      315.86      4.82 o
   1   3   1     4752.81     5158.11     23.40 o
   2   3   1       19.85       14.47      1.21 o
   3   3   1        0.46        0.28      0.78 o
   4   3   1       51.14       49.01      3.28 o
   5   3   1      549.69      558.76     12.97 o
   6   3   1      237.36      237.69      8.81 o
   7   3   1        0.31       16.00      4.14 o
 -10   4   1       76.38       81.80      5.52 o
  -9   4   1      103.82      101.87      6.19 o
  -8   4   1       53.45       53.79      4.08 o
  -7   4   1     1029.17     1050.33     18.06 o
  -6   4   1       55.58       63.49      3.87 o
  -5   4   1        0.19        0.38      0.89 o
  -4   4   1     2147.96     2162.73     19.73 o
  -3   4   1       47.86       65.88      2.79 o
  -2   4   1       78.99       87.15      2.78 o
  -1   4   1      293.69      288.27      6.03 o
   0   4   1      204.44      193.78      4.19 o
   1   4   1        0.75        1.62      1.10 o
   2   4   1      398.04      407.45      7.22 o
   3   4   1       97.44       92.37      4.71 o
   4   4   1       93.18       94.49      5.00 o
   5   4   1     2818.83     2727.90     31.09 o
   6   4   1      427.25      436.83     13.01 o
   7   4   1      135.65      162.49      9.91 o
 -10   5   1       42.43       44.68      3.86 o
  -9   5   1      112.62      109.47      6.46 o
  -8   5   1        5.11        9.86      1.86 o
  -7   5   1       27.99       28.02      3.24 o
  -6   5   1      135.78      124.27      5.61 o
  -5   5   1      169.41      166.03      6.01 o
  -4   5   1       36.95       51.74      2.98 o
  -3   5   1      504.23      475.32      7.62 o
  -2   5   1      117.88      104.17      3.41 o
  -1   5   1       30.64       29.78      2.07 o
   0   5   1      296.19      272.48      5.57 o
   1   5   1      524.95      590.23      8.68 o
   2   5   1      572.00      595.68     12.27 o
   3   5   1     1508.33     1384.83     19.92 o
   4   5   1      476.85      485.11     12.58 o
   5   5   1      337.17      333.08     10.92 o
   6   5   1        1.85        2.04      2.38 o
 -10   6   1       37.05       37.91      3.50 o
  -9   6   1        8.57       12.70      2.00 o
  -8   6   1      205.76      208.97      8.46 o
  -7   6   1      516.93      508.76     12.68 o
  -6   6   1      177.80      164.04      6.52 o
  -5   6   1      168.11      182.86      6.73 o
  -4   6   1      256.85      249.57      5.84 o
  -3   6   1       39.17       35.70      2.13 o
  -2   6   1      121.43      111.22      3.89 o
  -1   6   1      115.52      105.55      3.69 o
   0   6   1      578.56      521.22      8.54 o
   1   6   1      580.34      556.55     11.63 o
   2   6   1     2416.73     2480.27     27.44 o
   3   6   1        0.04        0.00      3.43 o
   4   6   1        6.23        8.72      2.37 o
   5   6   1       51.38       53.04      4.95 o
 -10   7   1      245.38      248.94     10.46 o
  -9   7   1       37.47       39.97      3.81 o
  -8   7   1       54.89       63.45      4.39 o
  -7   7   1     1211.36     1178.93     20.05 o
  -6   7   1      600.76      572.78     12.94 o
  -5   7   1       82.20       87.83      6.11 o
  -4   7   1      450.54      443.05      8.75 o
  -3   7   1     1238.97     1261.75     15.09 o
  -2   7   1      101.72      100.76      4.70 o
  -1   7   1      450.66      440.35      8.33 o
   0   7   1      237.82      252.45     11.10 o
   1   7   1      288.58      284.51     12.31 o
   2   7   1      281.79      251.79     11.96 o
   3   7   1       61.38       60.71      5.42 o
   4   7   1       59.15       50.60      5.27 o
 -10   8   1      358.94      365.14     12.88 o
  -9   8   1      284.04      304.61     11.14 o
  -8   8   1      185.99      184.18      8.16 o
  -7   8   1      215.36      187.65      7.78 o
  -6   8   1       56.63       58.36      5.87 o
  -5   8   1       44.86       54.36      5.49 o
  -4   8   1      869.54      875.33     13.61 o
  -3   8   1       65.39       62.66      4.06 o
  -2   8   1      297.71      265.37     13.41 o
  -1   8   1      470.88      452.04     15.63 o
   0   8   1        1.52        1.99      1.71 o
   1   8   1      131.43      128.66     10.34 o
   2   8   1      143.48      127.77      8.85 o
   3   8   1       48.03       41.59      7.37 o
  -9   9   1        3.79        7.37      1.94 o
  -8   9   1       20.12       24.61      2.63 o
  -7   9   1      161.97      146.76      6.79 o
  -6   9   1       25.23       20.11      2.23 o
  -5   9   1      106.71      117.73      7.89 o
  -4   9   1     2333.56     2385.99     29.38 o
  -3   9   1      331.41      324.16     10.25 o
  -2   9   1      118.68      127.72      8.45 o
  -1   9   1      171.18      168.94      9.74 o
   0   9   1      158.45      174.14     10.57 o
   1   9   1       76.84       65.52      6.03 o
   2   9   1       59.91       56.69      8.35 o
  -9  10   1       54.98       68.95      6.05 o
  -8  10   1        4.62        0.00      3.51 o
  -7  10   1      127.72      134.81      8.58 o
  -6  10   1      415.98      416.56     18.92 o
  -5  10   1       15.90       20.64      5.09 o
  -4  10   1        1.52        0.00      1.70 o
  -3  10   1      476.98      509.59     18.00 o
  -2  10   1        9.96        8.68      2.61 o
  -1  10   1      169.12      147.98      9.54 o
   0  10   1        9.53        9.77      4.21 o
   1  10   1       35.97       35.90      4.42 o
  -8  11   1        7.73       13.07      2.90 o
  -7  11   1      231.94      247.53     12.54 o
  -6  11   1      113.92      127.31      8.48 o
  -5  11   1       32.81       30.83      4.43 o
  -4  11   1       97.42       99.31      7.23 o
  -3  11   1      160.79      169.68     10.57 o
  -2  11   1       10.10       17.68      4.72 o
  -1  11   1      187.04      192.09     11.38 o
  -7  12   1       29.13       23.70      5.07 o
  -6  12   1       37.96       42.81      4.64 o
  -5  12   1       70.37       78.04     11.08 o
  -4  12   1      173.26      194.20     11.23 o
  -3  12   1       49.11       45.71      5.23 o
   1 -12   2      199.43      215.82     12.81 o
   2 -12   2      106.32      115.52      8.93 o
   3 -12   2       69.21       82.43      7.21 o
   4 -12   2       24.83       29.15      3.58 o
   6 -12   2       16.70       21.93      4.53 o
   7 -12   2      282.57      291.46     21.07 o
  -1 -11   2      153.38      160.81     10.65 o
   0 -11   2      611.35      654.95     23.08 o
   1 -11   2      126.02      127.04     11.63 o
   2 -11   2       52.23       52.35      5.34 o
   3 -11   2       49.81       46.66      5.01 o
   4 -11   2      189.15      202.76     11.52 o
   5 -11   2       61.17       67.46      5.49 o
   6 -11   2       96.47       92.49      6.87 o
   7 -11   2     1576.85     1623.75     35.11 o
   8 -11   2      204.15      206.28     11.68 o
  -2 -10   2      145.70      146.54     10.50 o
  -1 -10   2      182.65      158.38     10.25 o
   0 -10   2       12.60       11.08      2.17 o
   1 -10   2       72.38       65.31      5.92 o
   2 -10   2        0.78        0.00      1.50 o
   3 -10   2      169.16      168.12      7.71 o
   4 -10   2      445.66      453.01     11.22 o
   5 -10   2       56.28       59.79      3.97 o
   6 -10   2      139.23      136.07      8.61 o
   7 -10   2      188.35      200.16     13.34 o
   8 -10   2       12.19       10.28      2.51 o
   9 -10   2       27.56       26.85      3.78 o
  -3  -9   2      317.73      371.73     17.02 o
  -2  -9   2      330.13      336.38     15.31 o
  -1  -9   2       35.42       33.04      4.00 o
   0  -9   2       96.17       97.49      5.70 o
   1  -9   2     1116.58     1090.03     19.89 o
   2  -9   2       34.51       38.45      3.37 o
   3  -9   2       58.63       59.66      4.55 o
   4  -9   2      881.03      865.72     14.58 o
   5  -9   2       38.23       39.26      3.33 o
   6  -9   2       89.09       90.89      6.53 o
   7  -9   2      194.26      198.91     10.60 o
   8  -9   2       94.23      111.30     11.28 o
   9  -9   2       58.68       59.70      5.74 o
  -4  -8   2       19.78       27.82      3.00 o
  -3  -8   2       13.05       13.49      2.04 o
  -2  -8   2        0.28        2.74      1.36 o
  -1  -8   2        0.17        0.00      1.86 o
   0  -8   2      609.66      606.42     14.18 o
   1  -8   2      156.49      164.40      6.95 o
   2  -8   2     1191.06     1205.46     15.97 o
   3  -8   2      360.30      364.52      8.72 o
   4  -8   2       26.82       24.85      2.54 o
   5  -8   2        8.52       13.43      1.81 o
   6  -8   2        2.37        4.63      1.52 o
   7  -8   2       93.44       92.72      7.07 o
   8  -8   2      390.94      421.90     16.62 o
   9  -8   2        2.02        1.95      2.93 o
  -5  -7   2       92.90       90.65      5.65 o
  -4  -7   2        3.77        3.43      1.52 o
  -3  -7   2       62.21       58.51      4.20 o
  -2  -7   2      135.38      134.41      6.54 o
  -1  -7   2      135.42      152.64      6.68 o
   0  -7   2     2086.49     1995.16     26.24 o
   1  -7   2      805.90      756.08     11.44 o
   2  -7   2     1249.95     1349.75     18.79 o
   3  -7   2       75.81       74.58      3.78 o
   4  -7   2        8.71        9.48      1.32 o
   5  -7   2      194.72      187.96      6.91 o
   6  -7   2        1.47        3.47      1.92 o
   7  -7   2      595.73      598.23     14.53 o
   8  -7   2        0.03        0.35      2.69 o
   9  -7   2       19.74       20.76      3.05 o
  -6  -6   2       12.96       14.74      2.71 o
  -5  -6   2       15.82        9.64      2.12 o
  -4  -6   2        0.59        1.33      1.91 o
  -3  -6   2       57.69       59.82      4.85 o
  -2  -6   2     2219.98     2152.56     25.34 o
  -1  -6   2     1922.16     1913.43     22.75 o
   0  -6   2        3.50        4.03      1.08 o
   1  -6   2       43.30       50.44      2.54 o
   2  -6   2       11.14        6.60      0.99 o
   3  -6   2      245.12      139.45      9.68 o
   4  -6   2      997.63      945.86     11.80 o
   5  -6   2      517.34      475.94      7.78 o
   6  -6   2       66.48       47.19      4.85 o
   7  -6   2      186.53      176.97      7.55 o
   8  -6   2       34.26       29.68      3.95 o
   9  -6   2       76.41       78.58      6.57 o
  -7  -5   2       25.94       18.61      3.03 o
  -6  -5   2       56.79       48.60      3.78 o
  -5  -5   2        0.27        0.59      2.35 o
  -4  -5   2      713.49      651.96     14.36 o
  -3  -5   2      210.90      207.92      7.62 o
  -2  -5   2     1472.52     1391.73     18.73 o
  -1  -5   2      127.14      118.58      4.95 o
   0  -5   2       85.98       88.00      3.02 o
   1  -5   2      713.56      683.24      9.18 o
   2  -5   2      226.69      247.08      6.62 o
   3  -5   2      136.85      118.16      3.68 o
   4  -5   2      815.88      719.41      8.90 o
   5  -5   2      246.05      248.80      5.63 o
   6  -5   2      157.09      156.74      6.57 o
   7  -5   2       10.62       13.34      2.87 o
   8  -5   2      190.47      194.94      8.77 o
   9  -5   2      350.33      339.74     15.22 o
  -7  -4   2      332.40      346.30     15.19 o
  -6  -4   2      177.46      162.85      7.28 o
  -5  -4   2      917.03      823.22     16.24 o
  -4  -4   2     1150.19     1194.37     18.65 o
  -3  -4   2        1.24        3.74      1.77 o
  -2  -4   2       26.08       27.78      2.37 o
  -1  -4   2        2.64        2.30      0.88 o
   0  -4   2     3738.46     3944.99     20.50 o
   1  -4   2     4969.79     5131.34     34.65 o
   2  -4   2     3346.72     3416.02     43.44 o
   3  -4   2      142.96      139.33      3.72 o
   4  -4   2      328.19      327.40      7.62 o
   5  -4   2      433.92      442.87      7.50 o
   6  -4   2       89.74      102.62      5.55 o
   7  -4   2       25.74       27.84      2.97 o
   8  -4   2       18.52       16.32      2.28 o
   9  -4   2      311.48      297.27     13.77 o
  -8  -3   2       78.04       83.76     13.27 o
  -7  -3   2      645.43      594.27     18.96 o
  -6  -3   2       45.77       36.18      2.95 o
  -5  -3   2      222.15      220.16      7.61 o
  -4  -3   2      236.89      238.37      7.68 o
  -3  -3   2        5.51        6.39      1.21 o
  -2  -3   2       97.57      109.99      4.20 o
  -1  -3   2      300.33      310.79      6.44 o
   0  -3   2      153.16      156.10      3.83 o
   1  -3   2     6211.46     6519.64     64.44 o
   2  -3   2      174.25      157.69      5.38 o
   3  -3   2        6.69        7.69      0.87 o
   4  -3   2      204.17      251.49      5.25 o
   5  -3   2      134.63      140.10      4.14 o
   6  -3   2      300.64      294.73      9.27 o
   7  -3   2      949.00      946.94     18.19 o
   8  -3   2      176.47      179.61      8.03 o
   9  -3   2        6.00       11.19      2.31 o
  -8  -2   2      201.22      202.99     11.20 o
  -7  -2   2      340.57      309.18     13.31 o
  -6  -2   2       15.78       19.53      2.11 o
  -5  -2   2       15.63       19.81      2.05 o
  -4  -2   2     1049.50     1201.81     16.15 o
  -3  -2   2       29.26       48.56      1.96 o
  -2  -2   2     6625.70     7363.72     42.08 o
  -1  -2   2      172.26      197.00      4.41 o
   0  -2   2      237.39      251.36      3.34 o
   1  -2   2       38.09       26.39      1.16 o
   2  -2   2       59.76       57.08      1.91 o
   3  -2   2       17.58       15.35      1.20 o
   4  -2   2      107.16       62.49      2.56 o
   5  -2   2     3747.17     4084.22     24.85 o
   6  -2   2     1138.51     1189.13     18.84 o
   7  -2   2       60.83       59.46      4.02 o
   8  -2   2        1.74        4.59      1.60 o
   9  -2   2       57.19       57.80      5.32 o
  -9  -1   2       20.43       15.85      2.81 o
  -8  -1   2       16.50       20.98      3.08 o
  -7  -1   2      100.24       96.45     11.59 o
  -6  -1   2        3.54        6.19      2.22 o
  -5  -1   2      884.14      902.61     11.40 o
  -4  -1   2      871.78      968.96     10.78 o
  -3  -1   2      233.63      189.60      3.98 o
  -2  -1   2        4.74        2.17      0.75 o
  -1  -1   2      282.05      265.02      5.16 o
   0  -1   2        0.56        0.00      0.54 o
   1  -1   2      953.49     1040.30      7.51 o
   2  -1   2      903.95      992.68     10.57 o
   3  -1   2      292.09      260.12      4.95 o
   4  -1   2       86.13       75.88      2.92 o
   5  -1   2       17.97       11.61      1.32 o
   6  -1   2     1266.64     1260.47     19.28 o
   7  -1   2      392.68      400.15     11.69 o
   8  -1   2        9.17       14.12      5.19 o
   9  -1   2      175.40      183.55     10.29 o
  -9   0   2        3.46        4.33      2.14 o
  -8   0   2      312.19      313.06     13.72 o
  -7   0   2      129.55      130.40      7.81 o
  -6   0   2      494.79      485.69     10.99 o
  -5   0   2      126.16      107.26      3.61 o
  -4   0   2      398.08      386.52      6.38 o
  -3   0   2     2879.65     3094.19     18.74 o
  -2   0   2      176.61      170.10      3.12 o
  -1   0   2      205.12      181.38      3.13 o
   0   0   2       32.84       34.79      1.19 o
   1   0   2     3519.45     3860.13     16.65 o
   2   0   2     5104.44     5322.52     22.89 o
   3   0   2      324.58      347.84      7.36 o
   4   0   2      908.29      903.40     11.29 o
   5   0   2       16.14       20.66      1.68 o
   6   0   2       37.21       39.64      4.13 o
   7   0   2      842.38      846.58     21.92 o
   8   0   2       41.15       38.48      5.70 o
  -9   1   2      137.71      125.54     10.14 o
  -8   1   2      222.99      235.15     11.35 o
  -7   1   2       62.38       54.32      6.55 o
  -6   1   2       29.98       28.70      3.09 o
  -5   1   2      299.03      265.71      5.03 o
  -4   1   2       88.10       83.64      2.39 o
  -3   1   2      586.74      627.97      6.32 o
  -2   1   2      537.03      518.47      6.08 o
  -1   1   2        5.11        3.68      0.66 o
   0   1   2     4842.87     5152.40     24.01 o
   1   1   2     8264.01     8739.05     78.62 o
   2   1   2       29.53       37.63      2.39 o
   3   1   2       93.56      103.54      4.49 o
   4   1   2       16.78       14.73      1.61 o
   5   1   2       13.43       14.47      1.50 o
   6   1   2       71.77       69.73      5.62 o
   7   1   2       12.04       14.93      2.61 o
   8   1   2       13.98       26.89      3.94 o
 -10   2   2      635.74      608.84     22.01 o
  -9   2   2      700.94      636.33     20.48 o
  -8   2   2      411.61      402.26     12.13 o
  -7   2   2       30.72       27.89      2.67 o
  -6   2   2        7.29        7.60      2.27 o
  -5   2   2       23.24       27.79      2.35 o
  -4   2   2       35.92       37.70      2.36 o
  -3   2   2      426.15      418.36      5.09 o
  -2   2   2    79184.91    77164.78    406.89 o
  -1   2   2     3745.13     3920.59     21.85 o
   0   2   2        2.51        1.04      0.43 o
   1   2   2       31.30       18.63      1.39 o
   2   2   2        0.08        0.00      0.53 o
   3   2   2      145.49      144.56      4.37 o
   4   2   2      468.32      422.99      8.48 o
   5   2   2       49.47       45.41      3.35 o
   6   2   2     1264.11     1219.47     26.18 o
   7   2   2       18.31       13.34      3.59 o
 -10   3   2     2334.29     2282.68     42.55 o
  -9   3   2       90.46       96.86      5.92 o
  -8   3   2       23.60       30.03      3.03 o
  -7   3   2        0.78        2.12      2.06 o
  -6   3   2        4.27        4.38      1.22 o
  -5   3   2     1178.21     1119.45     15.16 o
  -4   3   2     2731.51     2971.17     17.59 o
  -3   3   2     3773.06     3857.43     18.81 o
  -2   3   2     4935.25     5197.75     25.76 o
  -1   3   2      363.86      348.31      4.57 o
   0   3   2        4.67        7.35      1.11 o
   1   3   2       11.51        4.59      1.20 o
   2   3   2       16.57        4.23      0.83 o
   3   3   2        3.59        5.66      1.14 o
   4   3   2      176.97      181.17      6.77 o
   5   3   2       25.77       28.88      2.85 o
   6   3   2       55.06       51.47      3.89 o
   7   3   2      194.42      206.98     11.72 o
 -10   4   2       12.10       13.69      2.57 o
  -9   4   2       65.15       64.16      4.73 o
  -8   4   2      404.45      388.49     11.88 o
  -7   4   2      382.68      383.27     10.54 o
  -6   4   2      522.29      510.08     11.55 o
  -5   4   2     1930.01     1937.55     28.47 o
  -4   4   2      430.44      413.92      7.20 o
  -3   4   2     1301.59     1285.36     11.32 o
  -2   4   2       65.95       55.92      2.20 o
  -1   4   2      188.50      186.53      3.90 o
   0   4   2     4597.90     4957.45     23.90 o
   1   4   2      842.64      798.53      9.96 o
   2   4   2      622.80      600.47      9.40 o
   3   4   2       26.75       20.88      2.21 o
   4   4   2       23.46       22.28      2.31 o
   5   4   2        3.20        2.47      1.51 o
   6   4   2       66.67       73.71      6.41 o
 -10   5   2       76.95       71.32      5.19 o
  -9   5   2       19.06       22.48      4.67 o
  -8   5   2      552.81      537.24     13.74 o
  -7   5   2      455.52      426.23     11.33 o
  -6   5   2        4.74        7.28      1.35 o
  -5   5   2       78.71       79.64      2.77 o
  -4   5   2      852.59      835.10     10.04 o
  -3   5   2      121.85      134.21      3.92 o
  -2   5   2      944.59      891.79     10.16 o
  -1   5   2     1434.48     1426.01     14.59 o
   0   5   2        6.45        9.09      1.06 o
   1   5   2      644.98      652.19      9.60 o
   2   5   2      122.56      124.90      5.40 o
   3   5   2       17.66       22.53      3.67 o
   4   5   2        0.28        3.56      1.71 o
   5   5   2       54.39       48.20      4.88 o
   6   5   2      163.40      193.50     11.36 o
 -10   6   2      424.16      403.94     13.84 o
  -9   6   2       13.43       14.97      2.41 o
  -8   6   2       85.31       96.05      5.42 o
  -7   6   2       17.02       12.96      2.92 o
  -6   6   2      700.45      708.44     13.94 o
  -5   6   2       20.78       17.24      2.67 o
  -4   6   2      277.98      267.93      6.07 o
  -3   6   2       32.72       30.16      1.85 o
  -2   6   2     1783.51     1675.01     22.17 o
  -1   6   2      181.05      149.31      6.24 o
   0   6   2      428.43      480.24     10.80 o
   1   6   2      191.91      184.94      9.30 o
   2   6   2      111.76      115.63      7.61 o
   3   6   2        2.71        5.53      3.16 o
   4   6   2      442.35      450.26     17.59 o
   5   6   2       92.58       72.36      7.02 o
 -10   7   2      106.64      117.13      6.97 o
  -9   7   2        1.33        0.36      2.18 o
  -8   7   2      222.02      206.88      8.38 o
  -7   7   2      125.78      131.90      6.32 o
  -6   7   2      253.95      242.40     10.68 o
  -5   7   2       69.77       64.85      3.86 o
  -4   7   2      306.81      276.35      6.83 o
  -3   7   2        2.05        2.11      1.24 o
  -2   7   2       53.89       46.85      3.33 o
  -1   7   2      955.92      936.47     16.03 o
   0   7   2       33.17       34.20      3.93 o
   1   7   2       46.78       48.78      8.74 o
   2   7   2       60.96       66.42      5.85 o
   3   7   2       58.12       40.70      4.29 o
   4   7   2       70.74       90.39      7.09 o
 -10   8   2        1.14        0.00      1.94 o
  -9   8   2       66.37       74.28      4.92 o
  -8   8   2      153.18      159.14      7.34 o
  -7   8   2       92.37       95.56      5.45 o
  -6   8   2      470.78      448.04     11.60 o
  -5   8   2        0.31       10.91      2.65 o
  -4   8   2        9.46       14.78      1.96 o
  -3   8   2       15.50       14.52      2.04 o
  -2   8   2      475.86      455.14     15.55 o
  -1   8   2        0.37        1.07      1.61 o
   0   8   2        8.81       13.63      2.61 o
   1   8   2     1004.35      977.51     26.04 o
   2   8   2      187.54      159.03      9.98 o
   3   8   2       73.70       73.95      6.75 o
  -9   9   2       65.26       68.25      7.41 o
  -8   9   2      115.47       99.88     10.38 o
  -7   9   2      111.89      126.97      9.87 o
  -6   9   2       99.20      104.79      7.59 o
  -5   9   2      914.21      923.86     22.74 o
  -4   9   2      244.01      238.54      8.82 o
  -3   9   2       50.95       48.84      3.70 o
  -2   9   2        7.66       12.73      3.08 o
  -1   9   2       93.09       90.56      6.94 o
   0   9   2      275.74      262.59     13.34 o
   1   9   2       28.13       29.28      6.87 o
   2   9   2       42.04       43.14      4.76 o
  -9  10   2       21.86       24.38      7.06 o
  -8  10   2      208.68      226.39     12.07 o
  -7  10   2        9.19        6.92      2.59 o
  -6  10   2       49.66       40.33      4.57 o
  -5  10   2       15.75       19.84      4.29 o
  -4  10   2       77.78       78.85      4.98 o
  -3  10   2      645.49      620.29     22.20 o
  -2  10   2      435.96      411.05     16.81 o
  -1  10   2        1.92        0.11      3.12 o
   0  10   2        0.49        2.38      3.36 o
   1  10   2        1.34        0.93      2.50 o
  -8  11   2       35.64       29.76      4.14 o
  -7  11   2       18.98       17.23      3.34 o
  -6  11   2        2.24        8.01      2.90 o
  -5  11   2      258.77      270.69     14.40 o
  -4  11   2      735.36      737.58     22.92 o
  -3  11   2      645.09      617.28     21.62 o
  -2  11   2      141.20      131.29      9.39 o
  -1  11   2        0.99        1.45      2.97 o
  -6  12   2      104.49      116.21      8.00 o
  -5  12   2       43.73       45.96      8.51 o
  -4  12   2      689.89      645.99     22.58 o
   1 -12   3       15.16       18.18      3.21 o
   2 -12   3       84.16       93.69      7.75 o
   3 -12   3      129.50      142.73     13.19 o
   4 -12   3      160.05      145.61     12.64 o
   5 -12   3       85.99       98.56     10.30 o
   6 -12   3      138.64      193.31     11.12 o
   7 -12   3      244.65      257.08     13.19 o
  -1 -11   3       51.92       54.89      9.83 o
   0 -11   3        6.78       17.27      3.24 o
   1 -11   3       26.26       29.10      4.11 o
   2 -11   3      134.77      127.75      8.40 o
   3 -11   3      802.26      804.98     18.82 o
   4 -11   3      339.91      386.32     15.20 o
   5 -11   3      413.85      398.95     15.45 o
   6 -11   3      372.01      345.88     17.48 o
   7 -11   3      231.37      239.10     13.50 o
   8 -11   3       73.65       83.36      7.07 o
  -2 -10   3       57.35       58.20      6.09 o
  -1 -10   3        0.16        0.00      1.89 o
   0 -10   3       18.73       19.00      2.43 o
   1 -10   3     1151.48     1110.24     21.49 o
   2 -10   3      471.27      446.80     12.90 o
   3 -10   3      258.31      241.27      9.55 o
   4 -10   3      238.63      229.36      8.68 o
   5 -10   3       14.83       10.55      2.34 o
   6 -10   3       28.76       30.61      3.86 o
   7 -10   3       65.94       69.96      6.21 o
   8 -10   3      228.35      224.68     12.48 o
  -3  -9   3       34.27       43.51      4.13 o
  -2  -9   3       58.48       40.73      3.70 o
  -1  -9   3       30.61       43.23      3.75 o
   0  -9   3     3113.90     3052.60     34.39 o
   1  -9   3      112.20      109.11      6.00 o
   2  -9   3       35.65       42.30      3.43 o
   3  -9   3      587.99      561.93     13.07 o
   4  -9   3       38.04       40.99      2.50 o
   5  -9   3      327.63      333.16     13.43 o
   6  -9   3      503.74      483.50     17.44 o
   7  -9   3      462.74      443.84     17.20 o
   8  -9   3      698.68      704.17     22.80 o
   9  -9   3        5.53        7.33      2.36 o
  -4  -8   3       60.13       73.42      5.15 o
  -3  -8   3      662.15      680.17     16.66 o
  -2  -8   3      463.11      457.23     13.42 o
  -1  -8   3     2797.77     2782.03     32.07 o
   0  -8   3     1167.78     1169.85     27.10 o
   1  -8   3        4.85        8.68      1.50 o
   2  -8   3       49.99       44.15      2.78 o
   3  -8   3       30.06       32.97      2.42 o
   4  -8   3        4.09        6.15      1.37 o
   5  -8   3       38.19       36.60      3.92 o
   6  -8   3      424.23      406.34     14.94 o
   7  -8   3      815.80      797.43     22.37 o
   8  -8   3      324.90      348.78     33.13 o
   9  -8   3       61.43       60.13      6.20 o
  -5  -7   3       21.82       25.46      2.82 o
  -4  -7   3       98.15       83.81      5.26 o
  -3  -7   3       24.57       27.33      4.86 o
  -2  -7   3        9.33       17.39      2.59 o
  -1  -7   3       57.82       52.38      3.76 o
   0  -7   3       32.27       36.94      3.05 o
   1  -7   3       26.43       30.76      2.13 o
   2  -7   3       96.80       93.19      6.68 o
   3  -7   3      650.01      622.20     14.48 o
   4  -7   3       16.28       21.59      1.93 o
   5  -7   3       71.48       63.44      3.89 o
   6  -7   3      131.20      122.10      7.88 o
   7  -7   3      298.81      296.40     13.33 o
   8  -7   3      233.24      222.27     11.72 o
   9  -7   3     1407.75     1251.46     41.36 o
  -6  -6   3      500.61      491.30     14.66 o
  -5  -6   3      123.36      123.10      6.67 o
  -4  -6   3      176.17      158.52      7.48 o
  -3  -6   3       90.02       85.78      5.03 o
  -2  -6   3       10.60       11.78      1.91 o
  -1  -6   3       10.67       13.05      2.37 o
   0  -6   3      230.59      214.99      5.27 o
   1  -6   3     3578.62     3986.62     28.95 o
   2  -6   3      856.95      808.36     11.21 o
   3  -6   3       52.17       48.56      3.19 o
   4  -6   3      108.17      107.47      3.82 o
   5  -6   3        3.60        3.62      1.39 o
   6  -6   3        8.96       10.69      2.19 o
   7  -6   3      932.45      911.43     22.85 o
   8  -6   3       11.22       16.59      2.54 o
   9  -6   3      919.28      937.87     26.67 o
  -7  -5   3      363.45      365.44     16.08 o
  -6  -5   3      117.86      108.64      6.04 o
  -5  -5   3        0.68        1.53      3.26 o
  -4  -5   3       12.51       10.94      2.53 o
  -3  -5   3        0.00        2.13      2.15 o
  -2  -5   3      758.61      737.08     13.67 o
  -1  -5   3       51.91       64.32      3.54 o
   0  -5   3      590.21      541.76     21.86 o
   1  -5   3      398.43      449.81      7.48 o
   2  -5   3      111.29      190.74      4.89 o
   3  -5   3     1248.87     1108.52     45.85 o
   4  -5   3      196.31      197.12      5.00 o
   5  -5   3      135.39      121.88      4.06 o
   6  -5   3      781.48      810.95     16.30 o
   7  -5   3       56.23       53.59      5.58 o
   8  -5   3      309.13      307.64     13.65 o
   9  -5   3      340.16      350.94     15.59 o
  -7  -4   3      181.21      149.75      9.39 o
  -6  -4   3       12.61       14.34      2.02 o
  -5  -4   3      280.79      289.96      9.50 o
  -4  -4   3      104.09      114.02      6.11 o
  -3  -4   3     1727.09     1767.29     21.21 o
  -2  -4   3     1502.43     1556.34     23.16 o
  -1  -4   3      329.48      370.18      5.34 o
   0  -4   3      738.27      784.20     10.47 o
   1  -4   3      739.44      798.71     10.47 o
   2  -4   3      176.92      182.52      4.17 o
   3  -4   3      438.64      436.52      6.76 o
   4  -4   3      123.93      109.99      3.51 o
   5  -4   3     1599.16     1704.47     18.14 o
   6  -4   3      622.73      577.09     13.26 o
   7  -4   3       48.32       44.55      4.78 o
   8  -4   3       31.81       24.76      7.34 o
   9  -4   3       12.77       19.06      3.16 o
  -8  -3   3        8.71       16.02      4.49 o
  -7  -3   3       27.40       32.55      3.84 o
  -6  -3   3      289.17      278.97      9.23 o
  -5  -3   3      791.82      826.53     15.30 o
  -4  -3   3      321.06      332.06      8.76 o
  -3  -3   3     4372.08     4733.55     36.07 o
  -2  -3   3      132.29      121.28      4.38 o
  -1  -3   3     2899.07     2990.63     26.04 o
   0  -3   3      292.53      291.43      4.75 o
   1  -3   3       19.41       20.21      1.20 o
   2  -3   3      189.46      172.16      4.08 o
   3  -3   3     4625.26     5057.11     34.91 o
   4  -3   3     2015.16     2303.06     17.71 o
   5  -3   3      854.58      795.68     10.82 o
   6  -3   3     1412.73     1472.67     21.01 o
   7  -3   3      130.61      121.19      6.18 o
   8  -3   3       14.03        8.87      2.23 o
   9  -3   3        6.79        3.78      1.99 o
  -8  -2   3       41.02       39.85     10.73 o
  -7  -2   3        6.58        5.63      3.71 o
  -6  -2   3     1301.95     1262.97     19.07 o
  -5  -2   3     2432.96     2483.44     28.63 o
  -4  -2   3     1080.63     1164.29     11.96 o
  -3  -2   3      394.69      401.14      5.95 o
  -2  -2   3       78.95       83.32      2.30 o
  -1  -2   3        2.58        3.35      0.59 o
   0  -2   3     1481.95     1484.92     20.56 o
   1  -2   3       10.00       11.61      1.08 o
   2  -2   3      301.17      272.95      5.33 o
   3  -2   3     4461.78     5018.39     26.94 o
   4  -2   3     1294.61     1361.91     13.51 o
   5  -2   3      100.60      105.70      3.89 o
   6  -2   3        4.76        5.13      3.33 o
   7  -2   3       33.03       37.53      3.41 o
   8  -2   3        0.23        3.16      2.88 o
   9  -2   3      101.23      121.03     12.41 o
  -9  -1   3        4.64        9.15      2.42 o
  -8  -1   3      391.24      363.22     14.48 o
  -7  -1   3      736.67      685.52     19.40 o
  -6  -1   3      925.81      866.32     19.62 o
  -5  -1   3      142.90      151.91      4.50 o
  -4  -1   3      840.92      879.54     10.10 o
  -3  -1   3       21.61       20.15      1.33 o
  -2  -1   3      108.57      112.55      2.83 o
  -1  -1   3      782.88      785.68      7.02 o
   0  -1   3        0.19        1.64      0.70 o
   1  -1   3      391.52      424.07      5.14 o
   2  -1   3       77.66       59.47      2.16 o
   3  -1   3      259.95      218.25      6.97 o
   4  -1   3      357.88      390.90      7.40 o
   5  -1   3      429.05      431.71      8.53 o
   6  -1   3      299.52      298.40      9.44 o
   7  -1   3      178.10      175.14      7.70 o
   8  -1   3      146.28      159.36      9.72 o
  -9   0   3      892.59      871.68     24.82 o
  -8   0   3        0.63        2.17      1.57 o
  -7   0   3      242.63      223.64     10.36 o
  -6   0   3      226.04      208.94      7.10 o
  -5   0   3        7.81        5.03      0.85 o
  -4   0   3      508.68      486.12      7.13 o
  -3   0   3     5378.89     5646.54     37.44 o
  -2   0   3    10119.39    10500.48     54.52 o
  -1   0   3     4484.18     4385.37     34.87 o
   0   0   3     3263.04     3334.18     18.26 o
   1   0   3      532.53      600.50      6.79 o
   2   0   3        5.19        3.78      0.73 o
   3   0   3       34.61       32.08      1.93 o
   4   0   3      403.10      395.27      9.44 o
   5   0   3      564.94      616.71     10.85 o
   6   0   3     2119.28     2212.22     28.06 o
   7   0   3      607.63      588.01     18.69 o
   8   0   3       36.30       37.24      4.32 o
 -10   1   3        4.13        9.85      2.48 o
  -9   1   3      147.16      140.91     12.72 o
  -8   1   3       59.81       62.12      5.47 o
  -7   1   3       14.52       16.33      3.20 o
  -6   1   3      200.90      193.56      6.98 o
  -5   1   3     1076.75     1037.46     10.62 o
  -4   1   3       88.55       89.73      2.66 o
  -3   1   3    11096.00    11949.88     56.80 o
  -2   1   3     9822.08    10000.64     44.49 o
  -1   1   3      174.18      169.92      2.92 o
   0   1   3      547.91      567.45      5.99 o
   1   1   3        1.07        2.06      0.63 o
   2   1   3       23.03       25.16      1.60 o
   3   1   3     1098.02     1133.50     12.86 o
   4   1   3      134.91      154.56      5.84 o
   5   1   3     1624.96     1581.98     41.32 o
   6   1   3     3950.32     4095.35    109.87 o
   7   1   3      173.16      168.37      9.79 o
 -10   2   3       39.86       33.65      4.29 o
  -9   2   3        2.21        6.68      4.37 o
  -8   2   3        1.02        3.82      1.42 o
  -7   2   3      103.36       97.22      5.46 o
  -6   2   3      489.14      428.43     10.34 o
  -5   2   3      699.64      724.68     12.22 o
  -4   2   3      917.35      945.15      8.89 o
  -3   2   3      728.02      764.89      7.74 o
  -2   2   3     6557.06     6901.49     25.62 o
  -1   2   3      114.54      103.55      3.65 o
   0   2   3     1359.64     1354.73     19.93 o
   1   2   3       39.43       33.50      1.69 o
   2   2   3      664.11      772.90     11.63 o
   3   2   3      520.39      462.52      8.43 o
   4   2   3      612.43      585.94     10.50 o
   5   2   3       19.80       30.50      3.25 o
   6   2   3      233.68      257.22     11.87 o
   7   2   3      328.37      329.86     19.55 o
 -10   3   3        7.30       13.70      2.81 o
  -9   3   3       11.65       25.15      2.73 o
  -8   3   3      143.73      141.94      6.97 o
  -7   3   3       12.85       12.98      1.78 o
  -6   3   3      806.63      759.79     13.65 o
  -5   3   3      643.37      610.94     12.99 o
  -4   3   3     1062.35     1042.91     11.34 o
  -3   3   3        5.11        7.74      1.33 o
  -2   3   3     1623.01     1676.46     11.50 o
  -1   3   3     1734.45     1810.79     17.55 o
   0   3   3      264.62      234.44      6.42 o
   1   3   3      114.38      120.94      4.13 o
   2   3   3      685.79      672.84      9.89 o
   3   3   3      352.63      325.53      7.54 o
   4   3   3        0.07        1.11      1.27 o
   5   3   3       10.99       11.58      2.09 o
   6   3   3        9.08        9.32      8.04 o
 -10   4   3        6.85        8.09      4.87 o
  -9   4   3      180.99      188.60      8.90 o
  -8   4   3      153.77      156.30      7.45 o
  -7   4   3       14.45       15.29      1.90 o
  -6   4   3     1224.50     1158.53     17.48 o
  -5   4   3      721.87      689.52      9.25 o
  -4   4   3      522.29      539.19      7.63 o
  -3   4   3      686.99      686.76      8.43 o
  -2   4   3        2.83        5.59      0.67 o
  -1   4   3      444.39      437.13      9.03 o
   0   4   3      150.25       90.95      3.22 o
   1   4   3       30.37       41.48      2.11 o
   2   4   3       10.58       13.96      1.29 o
   3   4   3        7.60       10.96      1.57 o
   4   4   3       12.87       16.72      2.66 o
   5   4   3      237.67      233.40     11.79 o
   6   4   3      287.36      319.40     24.27 o
 -10   5   3      260.14      257.57     11.04 o
  -9   5   3      686.18      686.87     16.97 o
  -8   5   3      128.66      142.85      6.76 o
  -7   5   3       87.56       89.81      4.92 o
  -6   5   3       25.33       27.41      2.43 o
  -5   5   3     1063.34     1000.67     11.24 o
  -4   5   3      549.70      560.74      8.41 o
  -3   5   3       57.87       45.04      2.11 o
  -2   5   3      151.23      152.82      3.76 o
  -1   5   3      885.49      915.57     14.38 o
   0   5   3      163.04      157.54     14.00 o
   1   5   3       10.01       10.08      1.51 o
   2   5   3        8.93        7.52      1.83 o
   3   5   3      247.16      270.64     12.54 o
   4   5   3        1.01        0.75      6.75 o
   5   5   3       18.46       24.27      3.78 o
 -10   6   3        1.02        1.23      1.91 o
  -9   6   3      630.28      607.73     15.88 o
  -8   6   3      329.37      330.46     10.72 o
  -7   6   3       21.95       26.98      3.44 o
  -6   6   3     1216.52     1279.40     25.64 o
  -5   6   3       46.47       40.30      2.17 o
  -4   6   3       37.19       34.32      2.01 o
  -3   6   3      290.72      269.09     12.23 o
  -2   6   3        4.97        4.78      1.39 o
  -1   6   3       53.86       55.03      4.86 o
   0   6   3      293.36      280.31      8.56 o
   1   6   3       48.64       48.97      4.66 o
   2   6   3      455.64      430.48     16.20 o
   3   6   3     2401.38     2346.41     40.31 o
   4   6   3      418.14      475.03     22.51 o
 -10   7   3       11.75       14.71      3.67 o
  -9   7   3        6.20        5.13      1.99 o
  -8   7   3       93.16       94.76      5.59 o
  -7   7   3       54.53       47.63      4.72 o
  -6   7   3      346.69      349.58     10.08 o
  -5   7   3     1049.17     1058.83     16.71 o
  -4   7   3       89.31       81.13      4.55 o
  -3   7   3       18.49       16.63      2.21 o
  -2   7   3      183.64      177.03      6.97 o
  -1   7   3        5.19        3.78      1.31 o
   0   7   3      323.62      328.02     13.59 o
   1   7   3     1196.86     1101.72     26.41 o
   2   7   3      332.24      320.77     14.62 o
   3   7   3      409.98      419.29     21.23 o
 -10   8   3       14.50        8.84      2.78 o
  -9   8   3      225.24      246.96      9.68 o
  -8   8   3       98.76      108.98      7.83 o
  -7   8   3       54.90       62.46      5.60 o
  -6   8   3        2.32        3.84      3.67 o
  -5   8   3       54.02       53.67      5.02 o
  -4   8   3      244.49      242.82      8.68 o
  -3   8   3      517.03      510.32     12.96 o
  -2   8   3      490.39      459.13     13.60 o
  -1   8   3      213.67      185.13     10.05 o
   0   8   3     1060.78      985.91     25.42 o
   1   8   3        3.00        2.94      1.95 o
   2   8   3       62.93       62.10      5.95 o
  -9   9   3      414.77      427.87     17.68 o
  -8   9   3       99.74      109.63      7.92 o
  -7   9   3        0.85        4.45      3.51 o
  -6   9   3       64.54       62.97      5.67 o
  -5   9   3      555.03      559.12     17.90 o
  -4   9   3       70.08       82.49      5.13 o
  -3   9   3      377.71      386.72     11.67 o
  -2   9   3      339.82      320.66     14.26 o
  -1   9   3       75.10       73.16      6.22 o
   0   9   3      341.43      324.60     15.09 o
   1   9   3       78.80       80.29      7.16 o
  -9  10   3       74.55       80.40      6.71 o
  -8  10   3        0.46        3.91      2.64 o
  -7  10   3        0.40        2.73      3.16 o
  -6  10   3      329.95      364.84     19.51 o
  -5  10   3       99.95       91.93      7.14 o
  -4  10   3       15.68       16.31      2.42 o
  -3  10   3      286.26      284.56     13.44 o
  -2  10   3      119.18      113.06      8.23 o
  -1  10   3      153.17      142.66      9.88 o
   0  10   3      193.77      178.01     11.41 o
  -8  11   3       24.05       24.59      4.02 o
  -7  11   3        9.03        2.57      7.57 o
  -6  11   3     1080.30     1100.68     28.42 o
  -5  11   3       81.84       78.60      6.99 o
  -4  11   3        5.51        6.22      2.20 o
  -3  11   3      178.64      180.37     10.99 o
  -2  11   3      206.65      205.79     12.39 o
   1 -12   4       63.05       70.54      9.44 o
   2 -12   4       20.11       17.32      4.84 o
   3 -12   4       34.48       44.36      7.65 o
   4 -12   4        3.73        6.04      2.46 o
   5 -12   4        1.95        5.70      3.67 o
   6 -12   4       23.97       22.89      3.12 o
  -1 -11   4      267.76      263.24     14.45 o
   0 -11   4       13.31       19.79      3.49 o
   1 -11   4      146.17      177.19      8.64 o
   2 -11   4      242.04      249.32     12.15 o
   3 -11   4       23.93       23.22      3.26 o
   4 -11   4       73.32       69.57      5.74 o
   5 -11   4      143.62      162.33      9.60 o
   6 -11   4      456.79      451.59     17.62 o
   7 -11   4      123.00      115.38     12.80 o
  -2 -10   4       41.58       41.93      3.89 o
  -1 -10   4       23.11       36.68      3.51 o
   0 -10   4       15.34       17.61      2.28 o
   1 -10   4        0.01        1.09      1.75 o
   2 -10   4       48.25       41.21      6.24 o
   3 -10   4       37.47       40.07      7.69 o
   4 -10   4        1.03        2.68      1.44 o
   5 -10   4      263.96      267.29     12.44 o
   6 -10   4      140.52      145.40      9.43 o
   7 -10   4        7.87        8.24      2.06 o
   8 -10   4      349.05      339.17     25.44 o
  -4  -9   4       16.44       20.40      3.35 o
  -3  -9   4       44.95       50.65      4.24 o
  -2  -9   4     2075.81     2134.58     31.70 o
  -1  -9   4       60.89       69.08      4.83 o
   0  -9   4      252.47      238.14      9.31 o
   1  -9   4        0.24        2.06      1.75 o
   2  -9   4      232.30      225.40     13.66 o
   3  -9   4      143.39      145.20      6.61 o
   4  -9   4      239.81      236.39      8.63 o
   5  -9   4     2009.75     1969.98     34.15 o
   6  -9   4      733.14      737.92     21.99 o
   7  -9   4       88.35       94.47      7.48 o
   8  -9   4        0.30        1.17      2.02 o
  -5  -8   4       44.41       54.55      4.38 o
  -4  -8   4      385.58      439.38     14.17 o
  -3  -8   4      792.21      751.53     18.03 o
  -2  -8   4      128.76      142.50      7.04 o
  -1  -8   4      209.81      206.83      8.50 o
   0  -8   4       15.53       16.18      2.14 o
   1  -8   4      257.44      264.19     11.20 o
   2  -8   4      845.24      863.58     13.70 o
   3  -8   4      293.82      304.85      8.05 o
   4  -8   4      341.75      347.99     12.82 o
   5  -8   4      121.04      116.10      7.72 o
   6  -8   4      291.87      279.43     12.50 o
   7  -8   4      340.30      204.69     16.93 o
   8  -8   4      506.47      525.96     26.84 o
   9  -8   4       11.17        7.78      5.27 o
  -5  -7   4      117.02      141.05      7.34 o
  -4  -7   4      156.77      148.16      7.48 o
  -3  -7   4       15.43       16.19      3.01 o
  -2  -7   4       33.03       33.96      3.57 o
  -1  -7   4      630.85      603.66     13.59 o
   0  -7   4      496.98      550.51     12.52 o
   1  -7   4      217.96      200.65      7.21 o
   2  -7   4     1328.33     1323.38     16.82 o
   3  -7   4      140.43      118.53      4.33 o
   4  -7   4       80.68       77.31      4.23 o
   5  -7   4      155.13      166.90      6.55 o
   6  -7   4      171.42      134.26     18.65 o
   7  -7   4      213.50      198.76     10.79 o
   8  -7   4        3.60        3.74      1.90 o
   9  -7   4      503.10      507.70     20.10 o
  -6  -6   4       27.99       21.49      3.63 o
  -5  -6   4       33.49       39.42      3.52 o
  -4  -6   4        7.67       11.87      1.94 o
  -3  -6   4        4.47        5.82      2.24 o
  -2  -6   4      561.21      556.45     12.66 o
  -1  -6   4        6.30       10.92      1.58 o
   0  -6   4     1592.58     1537.58     16.82 o
   1  -6   4      696.11      806.37     11.15 o
   2  -6   4      164.52      177.43      5.14 o
   3  -6   4        0.47        1.11      1.12 o
   4  -6   4       14.57       20.72      2.03 o
   5  -6   4        0.91        3.75      1.07 o
   6  -6   4     1399.16     1478.11     28.63 o
   7  -6   4        2.13        3.58      1.65 o
   8  -6   4     1339.50     1355.94     31.38 o
   9  -6   4       59.35       62.57      6.00 o
  -7  -5   4      182.33      169.30     10.53 o
  -6  -5   4       41.84       47.00      3.70 o
  -5  -5   4       10.38        9.14      1.96 o
  -4  -5   4       19.73       18.83      2.24 o
  -3  -5   4      121.36      128.19      5.93 o
  -2  -5   4      340.50      292.89      8.53 o
  -1  -5   4     1131.38     1100.98     11.18 o
   0  -5   4     3686.02     4147.14     23.97 o
   1  -5   4       10.06       11.30      1.09 o
   2  -5   4        0.23        1.09      0.75 o
   3  -5   4      231.07      232.03      6.03 o
   4  -5   4      207.24      227.27      5.51 o
   5  -5   4     1090.07     1132.38     16.42 o
   6  -5   4      251.39      260.94     12.60 o
   7  -5   4       70.83       72.47      6.08 o
   8  -5   4      345.94      325.54     14.48 o
   9  -5   4       40.07       34.67      4.25 o
  -8  -4   4       43.03       37.29      4.33 o
  -7  -4   4        0.02        1.99      1.78 o
  -6  -4   4        5.55        6.07      1.73 o
  -5  -4   4      116.76      111.65      5.68 o
  -4  -4   4      948.48      861.07     15.46 o
  -3  -4   4      656.72      636.89     12.38 o
  -2  -4   4       16.95       11.06      1.51 o
  -1  -4   4       32.07       31.68      1.83 o
   0  -4   4       11.43       16.60      1.18 o
   1  -4   4       44.24       62.20      2.40 o
   2  -4   4     1652.16     1726.79     17.64 o
   3  -4   4     3063.91     3298.24     24.12 o
   4  -4   4      123.12      158.40      4.66 o
   5  -4   4      204.98      204.47      5.69 o
   6  -4   4       29.55       27.23      3.47 o
   7  -4   4       56.61       58.93      7.34 o
   8  -4   4       63.44       72.68      6.40 o
   9  -4   4       35.58       33.96      4.42 o
  -8  -3   4      108.49       86.96      6.92 o
  -7  -3   4       47.58       63.97      5.38 o
  -6  -3   4      547.09      497.32     12.56 o
  -5  -3   4      153.92      156.08      6.38 o
  -4  -3   4     1045.96     1039.73     25.32 o
  -3  -3   4      154.58      168.51      5.76 o
  -2  -3   4       68.39       63.84      2.21 o
  -1  -3   4       84.87       93.29      2.80 o
   0  -3   4      259.79      284.57      4.81 o
   1  -3   4      497.66      449.07      8.19 o
   2  -3   4      720.44      640.89     10.27 o
   3  -3   4      510.03      535.33      9.06 o
   4  -3   4      259.64      258.90      5.86 o
   5  -3   4        2.52        6.08      1.15 o
   6  -3   4        1.51        2.36      2.58 o
   7  -3   4       76.21       76.82      6.31 o
   8  -3   4      298.10      306.92     13.93 o
  -9  -2   4      200.92      196.07     11.49 o
  -8  -2   4       47.40       42.02      4.41 o
  -7  -2   4      749.85      674.37     31.06 o
  -6  -2   4     1529.86     1547.33     27.84 o
  -5  -2   4       84.03       89.89      4.49 o
  -4  -2   4       57.68       52.78      2.35 o
  -3  -2   4      229.23      238.58      4.81 o
  -2  -2   4     2824.97     2893.98     16.97 o
  -1  -2   4     2208.44     2225.45     14.09 o
   0  -2   4     3585.95     3959.59     23.40 o
   1  -2   4      234.60      223.31      5.47 o
   2  -2   4     1785.43     1971.44     14.34 o
   3  -2   4      900.65     1005.77     12.79 o
   4  -2   4       39.35       48.06      2.48 o
   5  -2   4       97.58      102.10      4.11 o
   6  -2   4      141.61      145.16      6.56 o
   7  -2   4      121.57      124.34      8.05 o
   8  -2   4       12.02       14.95      2.83 o
  -9  -1   4      737.26      739.57     22.88 o
  -8  -1   4       91.82      100.25      7.42 o
  -7  -1   4      277.79      269.49     11.82 o
  -6  -1   4      120.49      111.31      6.84 o
  -5  -1   4      190.20      193.44      5.11 o
  -4  -1   4      229.50      251.87      5.59 o
  -3  -1   4      145.26      151.25      3.78 o
  -2  -1   4     1304.91     1273.43     10.70 o
  -1  -1   4     6412.73     6521.27     49.03 o
   0  -1   4       79.63       67.66      2.01 o
   1  -1   4       13.63       11.42      0.94 o
   2  -1   4      156.37      160.56      3.96 o
   3  -1   4       87.96       82.66      3.16 o
   4  -1   4       32.26       27.43      2.40 o
   5  -1   4      373.35      391.26      8.58 o
   6  -1   4      143.86      138.32      6.53 o
   7  -1   4       37.57       32.72      8.23 o
   8  -1   4       78.30       89.43     10.14 o
  -9   0   4      536.71      532.40     19.16 o
  -8   0   4       54.58       45.64      6.83 o
  -7   0   4        6.42        9.09      2.21 o
  -6   0   4       24.44       29.48      2.55 o
  -5   0   4        0.02        3.88      1.08 o
  -4   0   4     8728.93     9162.75     51.34 o
  -3   0   4       11.35       14.99      1.08 o
  -2   0   4     1409.18     1495.32     13.38 o
  -1   0   4      166.29      159.15      3.41 o
   0   0   4        2.25        5.93      0.65 o
   1   0   4      148.05      144.72      3.61 o
   2   0   4     1113.91     1079.69     12.96 o
   3   0   4     3909.63     4436.44     34.41 o
   4   0   4     1911.31     1929.19     18.56 o
   5   0   4      822.09      841.90     15.87 o
   6   0   4       56.81       74.19      5.77 o
   7   0   4      100.44      111.67      7.75 o
   8   0   4       19.55       21.30      4.45 o
 -10   1   4      169.73      157.58     10.08 o
  -9   1   4       45.47       55.93      5.37 o
  -8   1   4        0.13        0.00      1.49 o
  -7   1   4      612.62      590.65     13.47 o
  -6   1   4       23.89       26.74      2.51 o
  -5   1   4      890.16      933.52     10.47 o
  -4   1   4       34.75       45.38      2.56 o
  -3   1   4      421.40      397.56      6.91 o
  -2   1   4      182.39      185.44      3.77 o
  -1   1   4      263.19      263.29      4.35 o
   0   1   4      398.34      418.36      7.86 o
   1   1   4      219.62      175.72      4.17 o
   2   1   4      654.82      654.97      9.21 o
   3   1   4      472.31      453.18      8.53 o
   4   1   4     1590.68     1672.50     17.85 o
   5   1   4      192.49      201.42      6.39 o
   6   1   4       23.85       35.50      4.07 o
   7   1   4       70.15       73.62      6.51 o
 -10   2   4      232.14      222.48     12.33 o
  -9   2   4      139.49      144.35      9.37 o
  -8   2   4      249.55      252.59      9.46 o
  -7   2   4       13.39       12.55      1.87 o
  -6   2   4        0.30        4.49      1.44 o
  -5   2   4     1088.56     1027.82     10.31 o
  -4   2   4      189.20      186.53      6.89 o
  -3   2   4       52.23       44.70      1.90 o
  -2   2   4      741.05      689.20      7.61 o
  -1   2   4     2560.67     2540.34     20.54 o
   0   2   4     3153.92     3201.22     24.72 o
   1   2   4      182.10      199.91      4.64 o
   2   2   4      846.25      862.63     11.14 o
   3   2   4       91.73       94.74      6.02 o
   4   2   4       34.34       35.86      3.16 o
   5   2   4     1319.80     1362.48     21.13 o
   6   2   4       47.18       45.50      4.85 o
   7   2   4      175.62      168.17     15.61 o
 -10   3   4      141.28      168.11     10.87 o
  -9   3   4       67.54       79.33      5.21 o
  -8   3   4       39.06       42.74      3.35 o
  -7   3   4       47.00       42.51      3.27 o
  -6   3   4        7.70        8.31      1.44 o
  -5   3   4      198.03      193.17      4.38 o
  -4   3   4       93.62      105.15      3.19 o
  -3   3   4      579.72      537.87      7.01 o
  -2   3   4     1047.60     1002.48     13.33 o
  -1   3   4     4703.70     4830.91     31.60 o
   0   3   4       13.60       14.69      0.99 o
   1   3   4      105.11      114.90      3.68 o
   2   3   4      106.58      117.79      4.87 o
   3   3   4       89.73       89.68      3.98 o
   4   3   4      115.27      111.65      7.38 o
   5   3   4      169.58      168.79      9.75 o
   6   3   4        7.81        4.84      4.14 o
 -10   4   4      147.46      176.17      8.64 o
  -9   4   4       55.03       56.24      4.24 o
  -8   4   4        9.14        5.47      1.64 o
  -7   4   4       15.83       17.91      2.03 o
  -6   4   4       14.64       15.03      1.83 o
  -5   4   4       17.58       14.96      1.19 o
  -4   4   4     7813.85     8390.36     67.08 o
  -3   4   4     1117.26     1241.32     11.27 o
  -2   4   4       13.58       11.16      2.02 o
  -1   4   4      452.75      438.63     10.07 o
   0   4   4       12.03        8.61      1.85 o
   1   4   4      193.15      189.69      9.00 o
   2   4   4      440.28      434.93     11.19 o
   3   4   4      370.08      348.41     13.81 o
   4   4   4      333.63      323.88     13.89 o
   5   4   4        0.07        1.01      2.06 o
 -10   5   4       83.05       87.47      5.71 o
  -9   5   4      112.68      113.83      6.31 o
  -8   5   4       53.61       60.87      4.22 o
  -7   5   4      354.08      329.07      9.78 o
  -6   5   4      521.20      500.51     11.33 o
  -5   5   4     1334.55     1342.29     13.67 o
  -4   5   4     1426.32     1438.54     13.77 o
  -3   5   4      313.31      306.39      8.41 o
  -2   5   4        0.36        1.59      1.59 o
  -1   5   4       29.36       33.74      2.80 o
   0   5   4       86.71       69.89      4.22 o
   1   5   4       70.69       65.64      4.09 o
   2   5   4      108.85      118.09      8.00 o
   3   5   4       34.13       34.34      4.02 o
   4   5   4        0.14        1.69      4.57 o
   5   5   4       10.59       13.92      8.90 o
 -10   6   4      240.24      227.53      9.85 o
  -9   6   4      160.00      157.95      7.60 o
  -8   6   4      150.37      150.01      6.90 o
  -7   6   4      652.12      619.95     33.13 o
  -6   6   4      153.06      156.03      6.08 o
  -5   6   4      950.45      975.77     15.40 o
  -4   6   4        1.05        3.69      1.51 o
  -3   6   4       46.27       44.58      3.32 o
  -2   6   4     1143.69     1217.19     18.83 o
  -1   6   4      392.54      356.33     10.05 o
   0   6   4      314.40      330.09     13.37 o
   1   6   4       77.87       77.08      6.18 o
   2   6   4        8.03        9.49      2.16 o
   3   6   4       56.38       68.97      7.84 o
   4   6   4       31.47       28.64     10.53 o
 -10   7   4      324.50      344.13     12.48 o
  -9   7   4      298.36      268.31     10.22 o
  -8   7   4       50.03       53.75      5.31 o
  -7   7   4      348.12      327.36     13.62 o
  -6   7   4      532.45      504.21     16.34 o
  -5   7   4        2.58        4.62      1.33 o
  -4   7   4      209.78      207.03      7.75 o
  -3   7   4      151.05      152.01      6.64 o
  -2   7   4       90.89       88.20      4.92 o
  -1   7   4      263.27      228.88     10.97 o
   0   7   4      336.96      298.14     13.31 o
   1   7   4      149.62      143.74      9.37 o
   2   7   4        1.23        3.39      2.50 o
   3   7   4       37.96       42.22      4.93 o
 -10   8   4      194.45      205.00     13.93 o
  -9   8   4       40.82       26.57      8.51 o
  -8   8   4      147.57      136.42      8.82 o
  -7   8   4      153.37      160.38      9.51 o
  -6   8   4       59.07       68.88      6.00 o
  -5   8   4       84.12       98.07      5.10 o
  -4   8   4      828.45      827.53     17.11 o
  -3   8   4       50.11       50.40      3.79 o
  -2   8   4       35.41       32.26      2.91 o
  -1   8   4      115.27      128.38      8.31 o
   0   8   4      139.48      144.99      9.49 o
   1   8   4        4.57        3.08      2.06 o
   2   8   4      202.49      176.59     11.31 o
  -9   9   4       35.31       42.95      4.60 o
  -8   9   4       40.68       33.89      4.30 o
  -7   9   4       46.21       55.42      5.85 o
  -6   9   4      666.27      689.62     21.33 o
  -5   9   4       19.91       21.53      3.22 o
  -4   9   4       50.18       49.93      3.87 o
  -3   9   4      349.47      333.37     11.55 o
  -2   9   4        7.38        7.87      2.06 o
  -1   9   4        2.99        8.78      2.93 o
   0   9   4       90.06       85.45      7.46 o
   1   9   4       57.85       44.67      6.75 o
  -8  10   4       82.33       88.13     13.03 o
  -7  10   4      218.06      211.38     11.81 o
  -6  10   4        0.06        4.87      4.92 o
  -5  10   4       10.00       15.40      3.21 o
  -4  10   4      409.89      437.08     13.87 o
  -3  10   4        0.38        6.77      4.45 o
  -2  10   4        0.47        6.00      2.25 o
  -1  10   4      470.20      452.73     18.89 o
  -7  11   4      208.09      239.08     12.93 o
  -6  11   4       78.93       74.13      6.59 o
  -5  11   4       35.38       32.77      4.56 o
  -4  11   4        1.55        5.89      2.47 o
  -3  11   4      144.93      148.58     10.25 o
   1 -12   5      229.34      230.48     12.30 o
   2 -12   5       38.26       44.26      4.86 o
   3 -12   5        1.52        4.36      2.29 o
   4 -12   5      279.76      288.91     13.84 o
   5 -12   5       46.35       34.02      5.62 o
   6 -12   5       16.56       15.63      3.59 o
  -1 -11   5       12.51       11.66      2.33 o
   0 -11   5        0.90        7.40      2.06 o
   1 -11   5       53.52       56.10      5.54 o
   2 -11   5       28.32       32.73      3.90 o
   3 -11   5        3.29        3.43      1.99 o
   4 -11   5        6.49        5.88      4.45 o
   5 -11   5      864.88      823.98     34.10 o
   6 -11   5       57.12       62.64      5.98 o
   7 -11   5      619.13      627.33     30.75 o
  -3 -10   5       81.81      104.02      6.64 o
  -2 -10   5      395.37      405.32     14.00 o
  -1 -10   5        0.67        2.35      1.72 o
   0 -10   5        7.27        7.76      1.77 o
   1 -10   5       47.18       50.02      4.96 o
   2 -10   5      210.64      203.82     10.76 o
   3 -10   5        0.84        0.93      1.83 o
   4 -10   5       84.97      104.25      5.92 o
   5 -10   5      856.08      848.56     33.24 o
   6 -10   5      684.64      685.00     30.75 o
   7 -10   5       77.75       74.28      6.51 o
   8 -10   5        6.82        8.55      2.70 o
  -4  -9   5      102.52      146.47      8.12 o
  -3  -9   5      135.85      154.86      8.14 o
  -2  -9   5        2.02        7.01      2.09 o
  -1  -9   5        2.22        2.57      1.71 o
   0  -9   5      266.87      240.76      9.30 o
   1  -9   5      930.96      876.90     17.85 o
   2  -9   5      543.46      589.05     32.85 o
   3  -9   5      874.48      836.25     21.34 o
   4  -9   5      714.82      718.78     19.49 o
   5  -9   5      718.48      701.93     28.87 o
   6  -9   5      245.37      253.82     12.63 o
   7  -9   5      420.53      403.21     16.33 o
   8  -9   5        8.64       14.39      2.93 o
  -5  -8   5      368.60      380.55     13.90 o
  -4  -8   5      201.16      197.79      9.26 o
  -3  -8   5       11.90       14.64      2.24 o
  -2  -8   5        0.52        3.86      3.61 o
  -1  -8   5     1701.98     1597.76     23.95 o
   0  -8   5      468.81      515.06     16.11 o
   1  -8   5      460.63      427.89     11.48 o
   2  -8   5      158.82      150.71      6.39 o
   3  -8   5       12.13       14.34      1.84 o
   4  -8   5        0.20        2.34      1.64 o
   5  -8   5       69.32       67.95      6.16 o
   6  -8   5        8.60        3.93      4.10 o
   7  -8   5      622.38      591.97     20.03 o
   8  -8   5        0.54        1.51      5.54 o
  -6  -7   5        7.31        9.17      2.20 o
  -5  -7   5       18.76       23.91      4.40 o
  -4  -7   5       58.53       55.22      4.31 o
  -3  -7   5      322.75      344.78     11.23 o
  -2  -7   5     3432.12     3405.28     34.51 o
  -1  -7   5      180.73      160.41      7.81 o
   0  -7   5       33.63       35.81      2.91 o
   1  -7   5      600.90      564.14     10.21 o
   2  -7   5       36.89       42.16      2.52 o
   3  -7   5      239.39      243.36      8.08 o
   4  -7   5      406.42      390.05     13.60 o
   5  -7   5       22.57       20.67      3.09 o
   6  -7   5     1399.67     1331.85     28.53 o
   7  -7   5        2.57        0.98      1.80 o
   8  -7   5      251.64      253.54     13.19 o
  -6  -6   5       35.61       39.60      3.70 o
  -5  -6   5      710.53      693.33     17.03 o
  -4  -6   5      930.67      903.58     19.27 o
  -3  -6   5     1408.30     1306.77     21.22 o
  -2  -6   5     3268.07     3408.68     32.71 o
  -1  -6   5      358.71      400.27     12.80 o
   0  -6   5       29.58       31.91      2.06 o
   1  -6   5       42.57       42.48      2.34 o
   2  -6   5       25.33       17.17      1.50 o
   3  -6   5      208.97      194.80      6.89 o
   4  -6   5     1416.72     1152.46     64.29 o
   5  -6   5      349.77      369.96     10.09 o
   6  -6   5      313.45      292.34     12.82 o
   7  -6   5        5.58        9.46      2.26 o
   8  -6   5        8.01       10.85      4.64 o
  -7  -5   5       28.38       25.08      3.36 o
  -6  -5   5       93.27       98.53      5.82 o
  -5  -5   5      119.82      114.33      6.18 o
  -4  -5   5      487.72      449.79     12.00 o
  -3  -5   5       52.29       55.98      3.93 o
  -2  -5   5       45.55       45.37      3.15 o
  -1  -5   5        0.03        0.00      0.88 o
   0  -5   5      171.92      199.28      5.00 o
   1  -5   5      708.39      723.52      9.68 o
   2  -5   5       47.64       62.69      3.56 o
   3  -5   5      202.36      193.74      7.77 o
   4  -5   5      352.37      361.19      9.38 o
   5  -5   5      716.48      727.10     13.92 o
   6  -5   5      249.98      234.47     11.30 o
   7  -5   5      841.95      754.71     25.60 o
   8  -5   5      110.98      120.71      8.64 o
  -8  -4   5      294.18      267.10     13.81 o
  -7  -4   5      126.71      121.89      8.16 o
  -6  -4   5       64.69       71.41      4.67 o
  -5  -4   5       14.83       12.01      1.73 o
  -4  -4   5        4.93        3.13      1.30 o
  -3  -4   5      567.58      544.47     11.54 o
  -2  -4   5     1351.31     1301.05     11.99 o
  -1  -4   5     6132.12     7035.11     31.48 o
   0  -4   5      942.03      978.95     10.52 o
   1  -4   5       38.12       44.78      2.75 o
   2  -4   5      174.81      178.61      5.95 o
   3  -4   5        1.32        4.32      0.90 o
   4  -4   5       78.68       84.22      4.27 o
   5  -4   5      372.20      395.30     10.08 o
   6  -4   5      127.00      146.42      8.76 o
   7  -4   5     1488.70     1440.60     29.77 o
   8  -4   5       22.86       26.41      3.49 o
  -8  -3   5       96.09       98.53      7.47 o
  -7  -3   5      133.05      116.69      7.83 o
  -6  -3   5        0.70        2.49      1.33 o
  -5  -3   5        7.08        7.55      1.40 o
  -4  -3   5      210.10      204.89      6.93 o
  -3  -3   5      205.67      219.47      4.81 o
  -2  -3   5      696.11      677.44      9.72 o
  -1  -3   5       48.14       46.27      2.05 o
   0  -3   5      116.83      146.07      4.72 o
   1  -3   5      727.08      743.29     11.40 o
   2  -3   5      436.22      450.61      9.04 o
   3  -3   5       13.37       15.57      1.19 o
   4  -3   5      670.73      632.50     17.40 o
   5  -3   5      316.07      311.68      8.88 o
   6  -3   5      879.86      884.36     21.96 o
   7  -3   5     1105.63     1071.08     25.52 o
   8  -3   5      136.77      138.49      9.17 o
  -9  -2   5       64.14       59.65     10.14 o
  -8  -2   5        4.60        4.84      1.99 o
  -7  -2   5      472.90      448.34     16.04 o
  -6  -2   5      163.37      182.10      9.36 o
  -5  -2   5     1361.74     1325.05     18.39 o
  -4  -2   5     1157.64     1169.76     12.46 o
  -3  -2   5       88.22       97.03      3.25 o
  -2  -2   5      437.45      459.34      7.98 o
  -1  -2   5       44.90       38.49      1.86 o
   0  -2   5       12.43       11.87      1.38 o
   1  -2   5        8.53        8.70      1.24 o
   2  -2   5      280.73      294.93      5.56 o
   3  -2   5      451.85      480.20      7.89 o
   4  -2   5      578.48      504.87     10.68 o
   5  -2   5       81.14       79.96      4.43 o
   6  -2   5       42.59       45.50      4.51 o
   7  -2   5        0.86        3.41      1.92 o
   8  -2   5       13.53       20.14      6.95 o
  -9  -1   5        2.68        1.96      5.03 o
  -8  -1   5      231.35      215.72     11.12 o
  -7  -1   5      206.86      211.29     10.60 o
  -6  -1   5      320.74      334.14     12.65 o
  -5  -1   5     1303.20     1247.99     13.79 o
  -4  -1   5       27.53       24.98      1.63 o
  -3  -1   5      815.25      822.13      9.69 o
  -2  -1   5       44.60       50.03      2.48 o
  -1  -1   5      101.56       97.50      2.84 o
   0  -1   5       19.32       20.84      1.27 o
   1  -1   5     1702.49     1756.93     13.64 o
   2  -1   5     4379.09     5547.19     28.19 o
   3  -1   5      538.83      515.06      8.68 o
   4  -1   5     2289.43     2492.99     24.12 o
   5  -1   5      471.51      490.87     12.22 o
   6  -1   5        0.39        0.10      2.38 o
   7  -1   5       23.50       25.31      3.43 o
  -9   0   5        3.85        1.18      4.17 o
  -8   0   5      457.66      434.38     16.51 o
  -7   0   5     1344.66     1371.94     28.55 o
  -6   0   5     3204.79     3267.29     30.01 o
  -5   0   5     1862.40     1858.05     16.42 o
  -4   0   5       67.27       62.39      2.65 o
  -3   0   5       35.63       36.95      1.86 o
  -2   0   5      415.54      363.50     11.92 o
  -1   0   5      246.69      243.20      4.63 o
   0   0   5       58.69       52.59      2.65 o
   1   0   5     4004.76     4502.18     30.69 o
   2   0   5       84.61       68.75      2.88 o
   3   0   5      213.96      238.90      6.29 o
   4   0   5       15.14       18.05      1.89 o
   5   0   5        2.45        3.54      1.15 o
   6   0   5        1.65        1.09      1.77 o
   7   0   5      182.14      161.53     13.58 o
 -10   1   5      215.66      225.98     12.69 o
  -9   1   5      172.56      165.69     18.73 o
  -8   1   5      841.82      848.01     28.33 o
  -7   1   5      117.95      115.52      5.76 o
  -6   1   5      653.28      655.84     13.02 o
  -5   1   5       13.31        9.62      1.10 o
  -4   1   5       50.47       62.27      2.55 o
  -3   1   5      159.36      169.90      4.15 o
  -2   1   5      363.60      360.72      5.84 o
  -1   1   5      427.12      448.77      6.37 o
   0   1   5      152.08      153.28      3.87 o
   1   1   5      275.48      233.43      5.20 o
   2   1   5      306.42      339.16      7.03 o
   3   1   5        8.45       11.77      2.27 o
   4   1   5       65.44       68.83      3.62 o
   5   1   5        0.03        0.00      1.65 o
   6   1   5      136.18      163.35      9.35 o
 -10   2   5       19.37       21.48      3.26 o
  -9   2   5      100.75      100.27      7.71 o
  -8   2   5      125.10      138.44      6.79 o
  -7   2   5        1.22        0.41      1.99 o
  -6   2   5      239.84      235.32      7.59 o
  -5   2   5     2982.35     2953.40     19.88 o
  -4   2   5     2624.26     2517.14     32.86 o
  -3   2   5       50.02       55.78      2.22 o
  -2   2   5     1244.00     1265.07     10.39 o
  -1   2   5      382.22      362.94      8.31 o
   0   2   5       86.47       96.53      3.92 o
   1   2   5        8.65       12.42      1.16 o
   2   2   5       91.71       88.11      3.60 o
   3   2   5     2365.15     2484.05     22.28 o
   4   2   5     1734.45     1780.06     20.27 o
   5   2   5      459.69      454.41     15.63 o
   6   2   5        3.24        9.52      4.21 o
 -10   3   5       49.79       59.39      6.87 o
  -9   3   5       36.61       36.59      3.25 o
  -8   3   5      115.66      113.28      5.86 o
  -7   3   5      233.50      245.10      8.42 o
  -6   3   5        0.34        0.96      2.05 o
  -5   3   5      112.68      134.39      3.98 o
  -4   3   5     7690.46     7837.54     41.39 o
  -3   3   5       12.10       10.53      1.79 o
  -2   3   5      381.30      398.57      9.08 o
  -1   3   5        1.89        5.68      1.31 o
   0   3   5       46.80       47.26      3.20 o
   1   3   5      579.21      551.28     11.94 o
   2   3   5        2.48        4.55      2.43 o
   3   3   5      587.26      579.24     17.28 o
   4   3   5     4217.89     4371.92     52.32 o
   5   3   5       32.59       34.13     10.81 o
   6   3   5        0.81        0.00      4.29 o
 -10   4   5       23.37       21.94      2.79 o
  -9   4   5       14.69       13.81      2.03 o
  -8   4   5      189.12      186.98      8.41 o
  -7   4   5      429.17      428.04     11.29 o
  -6   4   5        3.12        9.36      3.27 o
  -5   4   5      145.24      152.14      4.40 o
  -4   4   5     6808.78     7355.91     37.69 o
  -3   4   5       25.92       27.12      2.82 o
  -2   4   5      862.44      892.34     14.80 o
  -1   4   5      160.62      153.97      6.19 o
   0   4   5      259.42      262.81      8.37 o
   1   4   5      509.64      478.94     11.81 o
   2   4   5      580.48      564.69     17.22 o
   3   4   5       33.77       37.09      4.23 o
   4   4   5        1.44        3.68      5.31 o
   5   4   5       66.90       70.15      6.16 o
 -10   5   5       51.39       53.59      4.13 o
  -9   5   5        0.21        1.45      1.49 o
  -8   5   5      218.51      240.39      8.93 o
  -7   5   5      122.03      124.09      7.78 o
  -6   5   5      629.50      621.16     12.40 o
  -5   5   5       43.87       41.48      2.73 o
  -4   5   5      511.10      497.90     10.60 o
  -3   5   5      798.61      809.11     14.78 o
  -2   5   5      699.57      679.42     13.80 o
  -1   5   5      327.14      308.52      9.45 o
   0   5   5      244.70      252.86      8.73 o
   1   5   5      113.13      113.92      7.50 o
   2   5   5        1.09        0.23      2.15 o
   3   5   5        8.36        8.49      2.04 o
   4   5   5      144.94      145.66      9.62 o
 -10   6   5      105.69      105.94      6.24 o
  -9   6   5       45.72       48.04      3.81 o
  -8   6   5      517.95      530.94     17.99 o
  -7   6   5      471.10      461.08     16.33 o
  -6   6   5      123.16      120.23      7.42 o
  -5   6   5      268.90      269.03      8.03 o
  -4   6   5      128.34      121.21      5.14 o
  -3   6   5       10.90       11.47      1.85 o
  -2   6   5      289.39      268.59      9.01 o
  -1   6   5       24.74       21.42      2.71 o
   0   6   5        2.22        1.46      2.38 o
   1   6   5        1.78        5.24      6.09 o
   2   6   5       86.97       85.30      6.84 o
   3   6   5       65.29       60.27     10.57 o
 -10   7   5       72.18       81.75      6.95 o
  -9   7   5       68.37       65.90      5.66 o
  -8   7   5       16.13       23.67      5.62 o
  -7   7   5      384.17      386.59     15.27 o
  -6   7   5       83.11       87.56      6.43 o
  -5   7   5      167.49      167.62      6.78 o
  -4   7   5      114.68      116.78      5.94 o
  -3   7   5        8.25        9.15      1.66 o
  -2   7   5      189.90      217.05      8.71 o
  -1   7   5        0.10        0.02      1.36 o
   0   7   5       11.89       13.56      2.33 o
   1   7   5       73.51       86.68      7.20 o
   2   7   5       12.96       15.31      2.91 o
  -9   8   5        0.30        0.00      8.62 o
  -8   8   5      399.07      418.70     16.90 o
  -7   8   5        4.24        7.57      2.12 o
  -6   8   5      324.98      330.12     14.06 o
  -5   8   5      145.68      144.33      6.51 o
  -4   8   5        0.87        0.00      1.78 o
  -3   8   5        9.39        9.86      2.45 o
  -2   8   5      316.56      305.41     10.79 o
  -1   8   5       24.47       23.81      7.69 o
   0   8   5      542.62      488.86     18.60 o
   1   8   5      671.24      664.30     23.39 o
  -9   9   5       14.54       19.83      3.37 o
  -8   9   5      947.23      938.24     26.43 o
  -7   9   5      677.09      699.64     22.37 o
  -6   9   5        0.33        0.00      1.99 o
  -5   9   5        2.15        7.77      4.29 o
  -4   9   5       41.98       44.02      3.69 o
  -3   9   5       48.45       50.18      3.92 o
  -2   9   5      164.46      181.17     11.20 o
  -1   9   5      711.25      660.09     22.61 o
   0   9   5      365.75      361.51     16.93 o
  -8  10   5        4.46        0.00      3.43 o
  -7  10   5       49.13       50.89      7.30 o
  -6  10   5      153.89      161.23      9.89 o
  -5  10   5      314.52      305.68     19.70 o
  -4  10   5       98.03      108.13      6.29 o
  -3  10   5      105.22      113.82      8.21 o
  -2  10   5      322.30      318.50     15.56 o
  -6  11   5       23.89       35.61      8.39 o
  -5  11   5      471.94      483.11     24.70 o
   1 -12   6        2.30        6.44      5.15 o
   2 -12   6       99.54      103.65      8.03 o
   3 -12   6      139.46      147.24     11.82 o
   4 -12   6        0.15        1.15      2.57 o
   5 -12   6       36.19       34.49      5.31 o
  -1 -11   6        0.01        3.21      2.17 o
   0 -11   6       66.04       64.54      8.35 o
   1 -11   6       13.39       18.31      2.95 o
   2 -11   6        1.46        1.73      2.01 o
   3 -11   6     1154.30     1057.10     28.37 o
   4 -11   6      150.87      161.20      9.55 o
   5 -11   6       33.58       36.13      4.21 o
   6 -11   6       60.97       71.42      6.12 o
  -3 -10   6       61.94       58.97      4.79 o
  -2 -10   6        1.46        0.00      3.04 o
  -1 -10   6       77.69       76.30      6.52 o
   0 -10   6       71.92       77.00      9.29 o
   1 -10   6       45.61       37.60      4.21 o
   2 -10   6      204.00      163.61      9.72 o
   3 -10   6        4.74        7.07      1.98 o
   4 -10   6        0.13        7.85      1.73 o
   5 -10   6       21.01       20.00      7.73 o
   6 -10   6      449.34      429.36     17.05 o
   7 -10   6        0.02        3.13      2.12 o
  -4  -9   6        3.65        5.12      2.18 o
  -3  -9   6      416.58      448.45     14.53 o
  -2  -9   6        2.22        3.37      1.69 o
  -1  -9   6      123.56      129.99      7.08 o
   0  -9   6      212.24      235.62     11.56 o
   1  -9   6      254.62      251.68     11.84 o
   2  -9   6        0.99        0.26      2.97 o
   3  -9   6      110.25      109.72      5.94 o
   4  -9   6      659.38      645.51     15.52 o
   5  -9   6      402.86      384.68     15.17 o
   6  -9   6       92.85       91.20      7.26 o
   7  -9   6      655.91      616.17     47.48 o
   8  -9   6      227.26      217.54     12.61 o
  -5  -8   6      277.69      314.28     12.20 o
  -4  -8   6       47.31       49.37      4.35 o
  -3  -8   6       12.30       14.71      2.28 o
  -2  -8   6        3.58        0.00      1.61 o
  -1  -8   6      133.85      116.44      7.68 o
   0  -8   6      229.76      215.77      8.12 o
   1  -8   6        0.77        1.84      3.82 o
   2  -8   6        6.88        8.86      1.50 o
   3  -8   6      514.23      518.85     12.94 o
   4  -8   6      363.10      372.32     11.03 o
   5  -8   6      281.36      293.62     13.24 o
   6  -8   6     1043.62     1065.03     27.01 o
   7  -8   6        1.55        1.36      3.04 o
   8  -8   6        2.73        2.54      3.36 o
  -6  -7   6       25.17       30.64      3.12 o
  -5  -7   6        0.98        4.90      2.78 o
  -4  -7   6     1768.26     1878.21     28.61 o
  -3  -7   6       98.45       86.86      5.34 o
  -2  -7   6      876.77      878.18     17.59 o
  -1  -7   6       13.48       14.12      2.10 o
   0  -7   6      109.43      114.33      5.42 o
   1  -7   6      104.24      101.21      4.97 o
   2  -7   6      282.50      243.25      8.07 o
   3  -7   6     1593.77     1698.16     55.03 o
   4  -7   6      588.45      579.13     13.25 o
   5  -7   6      772.97      820.55     21.79 o
   6  -7   6        3.16        5.33      1.91 o
   7  -7   6        9.81        8.84      4.29 o
   8  -7   6       13.09       12.37      3.82 o
  -6  -6   6      582.51      634.31     17.03 o
  -5  -6   6      501.28      462.88     13.50 o
  -4  -6   6      284.90      305.79     10.46 o
  -3  -6   6       17.22       27.95      8.66 o
  -2  -6   6      172.30      178.70      7.05 o
  -1  -6   6       26.15       22.96      2.26 o
   0  -6   6     1151.44     1071.50     13.61 o
   1  -6   6      600.92      653.20     12.83 o
   2  -6   6      894.82      915.53     15.53 o
   3  -6   6       20.24       15.50      1.81 o
   4  -6   6      578.65      483.73     51.34 o
   5  -6   6      457.10      454.36     13.73 o
   6  -6   6      245.89      222.93     11.22 o
   7  -6   6       74.50       61.07      5.83 o
   8  -6   6        3.86        0.00      1.99 o
  -7  -5   6       49.81       59.72      5.51 o
  -6  -5   6      263.81      238.04      9.37 o
  -5  -5   6        0.55        0.74      1.72 o
  -4  -5   6      556.60      567.84     13.58 o
  -3  -5   6       40.86       47.51      3.34 o
  -2  -5   6      939.79     1114.00     21.44 o
  -1  -5   6      232.17      214.22      5.49 o
   0  -5   6     1608.23     1525.71     14.82 o
   1  -5   6      280.79      232.28      7.16 o
   2  -5   6       54.29       51.43      3.44 o
   3  -5   6       50.36       44.18      3.24 o
   4  -5   6       34.68       38.40      5.85 o
   5  -5   6       50.98       45.60      3.39 o
   6  -5   6       22.98       17.09      3.32 o
   7  -5   6     1519.92     1461.09     31.79 o
   8  -5   6       71.79       79.54      6.70 o
  -8  -4   6      142.19      138.10      9.28 o
  -7  -4   6        0.26        0.47      2.81 o
  -6  -4   6        4.78        8.68      2.31 o
  -5  -4   6        2.63        6.65      1.87 o
  -4  -4   6      287.08      275.37      8.60 o
  -3  -4   6      124.77      113.15      5.16 o
  -2  -4   6      593.59      534.77      8.37 o
  -1  -4   6      425.08      484.64      7.83 o
   0  -4   6      431.26      395.38      6.57 o
   1  -4   6        8.43       11.11      1.47 o
   2  -4   6        4.78        3.37      1.12 o
   3  -4   6      204.52      207.77      7.09 o
   4  -4   6     1112.92     1166.61     23.35 o
   5  -4   6      104.71      111.07      5.42 o
   6  -4   6      655.71      638.29     19.04 o
   7  -4   6      149.38      135.71      8.94 o
   8  -4   6       22.01       24.33      3.66 o
  -8  -3   6      165.56      163.83      9.92 o
  -7  -3   6        0.08        0.90      4.45 o
  -6  -3   6       24.83       20.61      2.28 o
  -5  -3   6       39.28       36.02      4.31 o
  -4  -3   6        0.30        2.21      1.19 o
  -3  -3   6     1017.02     1002.39     11.78 o
  -2  -3   6     1790.36     1935.26     15.96 o
  -1  -3   6      835.74      957.44     10.64 o
   0  -3   6       47.26       46.57      2.81 o
   1  -3   6       26.97       26.63      2.71 o
   2  -3   6        2.25        2.11      1.16 o
   3  -3   6     3014.84     3293.25     28.35 o
   4  -3   6      929.42      937.21     15.84 o
   5  -3   6      359.24      333.54      9.72 o
   6  -3   6      545.65      531.90     17.62 o
   7  -3   6       18.33       18.37      3.26 o
   8  -3   6       37.61       48.54      6.79 o
  -9  -2   6       49.20       39.90      4.83 o
  -8  -2   6       44.95       42.66      4.15 o
  -7  -2   6      124.40      113.96      7.48 o
  -6  -2   6      570.93      538.03     12.37 o
  -5  -2   6      502.93      501.15     11.31 o
  -4  -2   6        9.18       13.66      1.32 o
  -3  -2   6      718.05      753.61     10.26 o
  -2  -2   6      116.71      121.63      3.79 o
  -1  -2   6        0.17        1.04      0.66 o
   0  -2   6     2037.34     2136.96     19.84 o
   1  -2   6     7849.36     9216.69     56.01 o
   2  -2   6      468.17      504.47      7.65 o
   3  -2   6      502.73      505.76     11.00 o
   4  -2   6       56.33       49.40      3.43 o
   5  -2   6       60.37       72.48      6.28 o
   6  -2   6      105.90      121.62      8.21 o
   7  -2   6        0.73        0.96      1.99 o
  -9  -1   6      109.71      101.93      7.69 o
  -8  -1   6      341.47      314.27     13.54 o
  -7  -1   6       31.64       31.59      3.61 o
  -6  -1   6       55.58       55.13     16.35 o
  -5  -1   6      236.64      240.39      6.13 o
  -4  -1   6       85.56       78.18      3.21 o
  -3  -1   6       20.04       19.94      1.48 o
  -2  -1   6       66.69       63.33      2.51 o
  -1  -1   6      356.53      321.44      6.64 o
   0  -1   6       23.60        4.80      0.88 o
   1  -1   6     1983.91     2163.67     23.51 o
   2  -1   6      362.34      379.95      7.15 o
   3  -1   6        0.79        0.00      1.00 o
   4  -1   6       76.27       74.50      4.33 o
   5  -1   6      110.75      125.07      5.88 o
   6  -1   6      468.79      459.75     16.07 o
   7  -1   6        1.51        4.43      1.95 o
  -9   0   6      437.28      404.39     16.32 o
  -8   0   6      610.67      579.41     19.06 o
  -7   0   6      225.94      240.79     18.73 o
  -6   0   6       15.18       13.69      3.19 o
  -5   0   6      925.84      973.93     12.43 o
  -4   0   6      287.32      277.52      6.01 o
  -3   0   6      344.07      317.44      7.34 o
  -2   0   6     1944.05     1968.82     17.57 o
  -1   0   6      572.13      534.43      7.55 o
   0   0   6     1975.98     2000.09     15.99 o
   1   0   6      455.62      512.35      8.36 o
   2   0   6      156.80      162.75      4.90 o
   3   0   6     1410.80     1501.99     17.08 o
   4   0   6      942.00      962.77     14.52 o
   5   0   6       40.34       43.42      3.36 o
   6   0   6       49.97       63.40      5.29 o
 -10   1   6       48.90       59.31      5.68 o
  -9   1   6      386.97      384.20     25.32 o
  -8   1   6        8.07        9.69      2.34 o
  -7   1   6      247.80      269.81      9.22 o
  -6   1   6      126.10      121.31      5.41 o
  -5   1   6       61.94       79.62      3.25 o
  -4   1   6      212.70      194.54      5.89 o
  -3   1   6     1574.51     1565.99     13.97 o
  -2   1   6       96.04       93.89      2.99 o
  -1   1   6       83.74       72.09      4.04 o
   0   1   6      294.41      304.46      6.01 o
   1   1   6      152.12      145.34      4.41 o
   2   1   6      270.34      260.64      6.44 o
   3   1   6      123.98      122.59      4.69 o
   4   1   6       15.83       19.38      1.87 o
   5   1   6      206.43      200.73      9.91 o
 -10   2   6       45.31       38.70      4.45 o
  -9   2   6        0.26        1.56      2.03 o
  -8   2   6       81.97       85.84      5.10 o
  -7   2   6       23.49       17.63      2.10 o
  -6   2   6     3230.34     3283.39     29.94 o
  -5   2   6      294.52      309.83      7.69 o
  -4   2   6      200.24      192.07      4.89 o
  -3   2   6      298.43      332.81      6.14 o
  -2   2   6       20.68       23.97      1.36 o
  -1   2   6      323.33      317.79      5.28 o
   0   2   6     1038.47      965.23     10.67 o
   1   2   6     1065.13     1148.13     17.64 o
   2   2   6     1237.65     1253.15     19.21 o
   3   2   6     1331.66     1311.94     20.48 o
   4   2   6        0.82        3.87      1.53 o
   5   2   6        8.94       12.16      3.90 o
 -10   3   6        1.66        4.42      3.75 o
  -9   3   6      436.59      454.87     13.82 o
  -8   3   6       46.94       52.26      3.88 o
  -7   3   6      350.35      344.58      9.99 o
  -6   3   6      327.22      338.09     18.14 o
  -5   3   6     1770.27     1783.96     17.35 o
  -4   3   6      193.59      190.37      4.76 o
  -3   3   6       40.74       32.31      1.60 o
  -2   3   6      123.08      116.21      5.21 o
  -1   3   6      180.80      156.88      6.22 o
   0   3   6      874.94      831.08     14.78 o
   1   3   6      680.07      638.92     13.82 o
   2   3   6     1048.23     1098.26     18.97 o
   3   3   6       15.82       17.35      2.26 o
   4   3   6       16.41       14.69      2.61 o
   5   3   6        3.18        9.35      2.41 o
 -10   4   6      116.52      124.10      7.87 o
  -9   4   6       36.25       38.36      3.22 o
  -8   4   6       85.69       74.91      4.65 o
  -7   4   6       90.73       90.81      7.26 o
  -6   4   6      123.28      114.55      5.10 o
  -5   4   6        0.75        2.65      0.96 o
  -4   4   6      717.71      677.48     12.67 o
  -3   4   6      676.53      609.08     12.67 o
  -2   4   6      610.60      544.60     13.54 o
  -1   4   6      217.35      241.07      8.32 o
   0   4   6      886.89      866.80     16.25 o
   1   4   6       72.76       74.46      4.68 o
   2   4   6      191.64      190.19      7.91 o
   3   4   6      518.95      548.90     18.84 o
   4   4   6       20.25       19.53      3.50 o
 -10   5   6       42.49       49.94      3.96 o
  -9   5   6        0.39        1.43      1.58 o
  -8   5   6       19.69       24.15      2.51 o
  -7   5   6       92.05       91.46      6.64 o
  -6   5   6       11.34       15.02      6.16 o
  -5   5   6      464.07      478.77     11.07 o
  -4   5   6      259.10      239.27      7.78 o
  -3   5   6     1342.83     1372.30     20.36 o
  -2   5   6       14.71       14.58      1.86 o
  -1   5   6       76.94       82.39      4.95 o
   0   5   6       92.14       93.82      5.54 o
   1   5   6        4.65        0.86      1.32 o
   2   5   6       22.14       15.89      3.36 o
   3   5   6      397.36      418.91     17.18 o
   4   5   6       59.63       65.75      6.02 o
 -10   6   6       35.24       38.37      7.34 o
  -9   6   6       19.75       16.55      2.90 o
  -8   6   6        0.58        0.00      4.02 o
  -7   6   6        0.39        0.00      4.06 o
  -6   6   6      965.29      951.35     23.12 o
  -5   6   6       76.04       84.25      8.16 o
  -4   6   6      118.88      102.55      5.28 o
  -3   6   6      574.64      587.32     14.15 o
  -2   6   6        0.59        1.42      1.98 o
  -1   6   6      124.76      115.45      6.15 o
   0   6   6      478.04      452.86     12.87 o
   1   6   6      837.28      842.84     24.20 o
   2   6   6       70.05       79.12      6.67 o
   3   6   6       70.89       80.83      7.09 o
 -10   7   6       21.97       22.92      3.97 o
  -9   7   6      123.25      123.37      8.80 o
  -8   7   6      264.54      293.90     13.71 o
  -7   7   6       47.32       51.39      9.75 o
  -6   7   6      314.16      316.28     13.73 o
  -5   7   6       31.17       32.49      2.96 o
  -4   7   6        0.41        0.83      1.81 o
  -3   7   6       58.90       48.80      4.37 o
  -2   7   6      162.91      152.79      7.38 o
  -1   7   6      151.15      141.35      7.18 o
   0   7   6      146.13      151.65      9.87 o
   1   7   6      135.21      136.53      9.41 o
   2   7   6        2.45        4.29      2.68 o
  -9   8   6       35.89       41.24      4.42 o
  -8   8   6       28.47       24.86      3.64 o
  -7   8   6      253.94      258.39     12.83 o
  -6   8   6       24.68       26.27      3.48 o
  -5   8   6       10.70       11.01      2.85 o
  -4   8   6      106.06      115.26      6.51 o
  -3   8   6      131.91      131.59      7.02 o
  -2   8   6       53.56       59.54      4.55 o
  -1   8   6       43.31       38.53      4.42 o
   0   8   6       23.64       22.84      3.54 o
   1   8   6      228.22      223.47     12.95 o
  -9   9   6      550.71      533.74     20.60 o
  -8   9   6      276.16      250.83     13.15 o
  -7   9   6        2.28        6.38      2.77 o
  -6   9   6       51.43       56.92      5.22 o
  -5   9   6       35.87       37.67      4.14 o
  -4   9   6       10.42       11.08      1.82 o
  -3   9   6      186.34      196.30      9.12 o
  -2   9   6      295.79      275.04     14.70 o
  -1   9   6       93.13       85.99      7.69 o
  -7  10   6       34.13       39.31      4.55 o
  -6  10   6      183.57      212.01     15.02 o
  -5  10   6       18.30       20.68     11.67 o
  -4  10   6       23.54       18.67      2.30 o
  -3  10   6       33.74       39.54      5.81 o
   1 -12   7        6.05       12.17      3.08 o
   2 -12   7      244.34      320.19     15.23 o
   3 -12   7        9.45       20.52      4.72 o
   4 -12   7      168.35      160.27     15.10 o
  -1 -11   7      586.61      592.96     21.01 o
   0 -11   7      300.92      315.37     15.09 o
   1 -11   7      813.46      737.34     26.42 o
   2 -11   7      235.20      236.65     12.94 o
   3 -11   7       10.93       18.18      4.53 o
   4 -11   7        1.76        4.55      2.08 o
   5 -11   7        0.10        7.23      4.14 o
   6 -11   7      174.36      178.90     11.00 o
  -2 -10   7       67.73       60.95      6.98 o
  -1 -10   7      415.96      409.41     16.68 o
   0 -10   7        6.85        6.82      2.01 o
   1 -10   7        4.73        9.30      2.21 o
   2 -10   7      304.01      311.16     13.72 o
   3 -10   7       42.75       40.78      4.50 o
   4 -10   7       38.26       39.87      3.40 o
   5 -10   7      594.74      626.53     21.54 o
   6 -10   7       64.40       52.30      5.60 o
   7 -10   7      116.94      106.07      8.28 o
  -4  -9   7      590.90      613.52     18.11 o
  -3  -9   7      150.94      177.05      8.81 o
  -2  -9   7       20.06       14.99      2.70 o
  -1  -9   7      101.79      117.47      8.19 o
   0  -9   7       11.21       19.53      6.55 o
   1  -9   7       10.36       14.52      3.00 o
   2  -9   7       11.34       11.73      2.40 o
   3  -9   7      683.24      651.02     16.58 o
   4  -9   7      249.63      247.55      9.49 o
   5  -9   7     1032.05     1021.24     26.40 o
   6  -9   7       15.51       27.62      3.57 o
   7  -9   7        1.57        5.69      2.19 o
  -5  -8   7      448.15      469.40     15.03 o
  -4  -8   7      792.35      823.28     19.82 o
  -3  -8   7       12.63       16.99      2.25 o
  -2  -8   7        0.55        1.98      2.38 o
  -1  -8   7        1.44        4.17      1.77 o
   0  -8   7      313.72      321.74     13.05 o
   1  -8   7      128.33      127.02      8.00 o
   2  -8   7      223.28      227.11      8.52 o
   3  -8   7     1960.43     2008.48     26.82 o
   4  -8   7     3198.53     3335.05     56.83 o
   5  -8   7      296.02      284.95     13.10 o
   6  -8   7       38.79       33.73      4.27 o
   7  -8   7      140.03      128.93      9.40 o
  -6  -7   7        0.55        5.96      2.24 o
  -5  -7   7       56.87       63.73      4.86 o
  -4  -7   7       45.14       50.04      4.32 o
  -3  -7   7       33.31       37.56      4.40 o
  -2  -7   7       67.64       64.84      5.30 o
  -1  -7   7      831.68      825.22     20.64 o
   0  -7   7      863.18      865.93     20.74 o
   1  -7   7      597.12      568.53     12.80 o
   2  -7   7      934.96      905.94     16.57 o
   3  -7   7     1318.50     1371.48     21.18 o
   4  -7   7      285.85      288.73      9.90 o
   5  -7   7      478.72      489.10     17.49 o
   6  -7   7       13.47       13.09      2.89 o
   7  -7   7      308.13      269.68     13.55 o
  -6  -6   7      142.54      154.69      7.79 o
  -5  -6   7      137.29      127.09      6.74 o
  -4  -6   7       60.18       67.64      4.65 o
  -3  -6   7     1758.90     1690.37     23.65 o
  -2  -6   7      292.39      301.95      9.31 o
  -1  -6   7      803.48      837.58     15.05 o
   0  -6   7      138.20      129.18      5.57 o
   1  -6   7       57.37       46.49      3.40 o
   2  -6   7       16.85       16.92      3.18 o
   3  -6   7        0.07        0.00      1.07 o
   4  -6   7       81.30       85.56      4.95 o
   5  -6   7     1160.35     1133.33     19.89 o
   6  -6   7       95.59       85.87      7.49 o
   7  -6   7        6.05        4.66      2.65 o
   8  -6   7      122.92      114.24      8.66 o
  -7  -5   7        1.60        0.00      6.63 o
  -6  -5   7       39.52       40.59      3.71 o
  -5  -5   7      348.31      363.96     11.51 o
  -4  -5   7     1509.25     1466.95     22.14 o
  -3  -5   7      407.34      356.98      9.97 o
  -2  -5   7       13.25        8.06      3.28 o
  -1  -5   7      578.38      532.65      8.96 o
   0  -5   7       21.06       27.22      2.39 o
   1  -5   7       27.20       28.13      2.57 o
   2  -5   7       58.47       49.29      3.54 o
   3  -5   7      262.31      259.43      8.46 o
   4  -5   7     1295.03     1171.56     18.66 o
   5  -5   7      198.50      179.20      7.47 o
   6  -5   7      747.33      649.53     19.93 o
   7  -5   7       19.43       32.59      3.81 o
  -8  -4   7       12.44       12.22      2.73 o
  -7  -4   7      439.69      423.56     16.47 o
  -6  -4   7      341.10      313.06     10.43 o
  -5  -4   7       65.36       57.43      4.05 o
  -4  -4   7     3681.85     3830.20     34.97 o
  -3  -4   7      421.83      416.01     30.33 o
  -2  -4   7      115.36      121.65      4.08 o
  -1  -4   7      112.08       99.77      3.51 o
   0  -4   7      322.53      301.54      8.29 o
   1  -4   7      122.46      109.25      5.03 o
   2  -4   7      634.66      535.20     11.67 o
   3  -4   7        0.17        0.00      0.86 o
   4  -4   7       18.65       18.68      2.11 o
   5  -4   7       37.99       25.14      3.49 o
   6  -4   7       29.33       23.17      3.25 o
   7  -4   7       36.97       34.20      4.21 o
  -8  -3   7       72.04       79.69      8.78 o
  -7  -3   7      232.32      213.35     10.70 o
  -6  -3   7     1029.28     1010.90     18.79 o
  -5  -3   7      251.46      239.76      8.28 o
  -4  -3   7       26.74       26.75      3.29 o
  -3  -3   7       14.96       16.03      1.54 o
  -2  -3   7      359.56      393.50      7.48 o
  -1  -3   7      602.29      580.02      8.50 o
   0  -3   7      243.58      255.00      7.31 o
   1  -3   7      566.04      546.28     11.34 o
   2  -3   7      209.38      205.39      7.01 o
   3  -3   7      349.02      390.22     10.28 o
   4  -3   7       98.60       91.33      4.99 o
   5  -3   7      150.25      151.67      8.86 o
   6  -3   7       93.10      116.12     10.07 o
   7  -3   7      102.35      130.04      8.98 o
  -9  -2   7      156.96      152.00      9.79 o
  -8  -2   7       17.77       22.40      3.20 o
  -7  -2   7       97.23       95.87      7.01 o
  -6  -2   7       28.19       29.34      2.51 o
  -5  -2   7      621.83      596.00     12.86 o
  -4  -2   7      933.76      912.18     12.34 o
  -3  -2   7     2810.96     2999.00     24.63 o
  -2  -2   7      465.08      502.40      8.48 o
  -1  -2   7      136.52      117.58      3.60 o
   0  -2   7      552.98      541.49     10.44 o
   1  -2   7       19.91       21.94      2.10 o
   2  -2   7       98.11      100.90      4.85 o
   3  -2   7       25.68       27.79      2.42 o
   4  -2   7      131.21      141.14      6.25 o
   5  -2   7     1182.92     1166.21     19.80 o
   6  -2   7       90.19      118.85      7.94 o
   7  -2   7      496.91      553.47     19.41 o
  -9  -1   7      123.37       99.65      7.42 o
  -8  -1   7       83.01       82.09      6.47 o
  -7  -1   7        0.08        2.99      1.75 o
  -6  -1   7       26.48       26.71      3.31 o
  -5  -1   7        0.10        1.35      1.00 o
  -4  -1   7     1462.28     1432.22     15.22 o
  -3  -1   7      413.16      405.55      8.65 o
  -2  -1   7      119.34      131.51      4.09 o
  -1  -1   7        7.27        3.37      0.92 o
   0  -1   7      256.19      255.96      5.43 o
   1  -1   7      116.45      124.24      4.03 o
   2  -1   7       31.59       30.16      2.53 o
   3  -1   7      187.21      167.13      6.52 o
   4  -1   7     1352.95     1361.01     20.44 o
   5  -1   7     1076.19     1108.60     19.84 o
   6  -1   7       57.42       62.00      5.64 o
  -9   0   7      150.20      167.72     10.05 o
  -8   0   7       77.35       79.09      6.40 o
  -7   0   7      942.34      840.22     38.71 o
  -6   0   7      798.38      799.95     15.29 o
  -5   0   7        4.62        6.07      2.74 o
  -4   0   7      745.74      741.08     10.59 o
  -3   0   7      436.34      399.96      7.51 o
  -2   0   7        7.82        6.95      0.89 o
  -1   0   7        7.25        8.95      1.06 o
   0   0   7      334.64      342.97      6.99 o
   1   0   7      171.47      160.75      4.84 o
   2   0   7      933.05      843.80     12.28 o
   3   0   7        3.01        8.20      2.19 o
   4   0   7      302.41      291.86      9.15 o
   5   0   7       95.56      105.29      6.98 o
   6   0   7       12.08        5.85      3.36 o
 -10   1   7       88.05       80.04      6.72 o
  -9   1   7        8.16       11.65      3.08 o
  -8   1   7       26.70       39.19      6.79 o
  -7   1   7       27.89       29.34      2.71 o
  -6   1   7      104.54      111.12      5.29 o
  -5   1   7      215.64      217.46      5.73 o
  -4   1   7        7.67        8.02      1.71 o
  -3   1   7        0.47        1.27      0.72 o
  -2   1   7       18.45       15.06      1.41 o
  -1   1   7      287.30      256.46      5.74 o
   0   1   7      595.02      661.67      9.80 o
   1   1   7        3.16        7.24      1.80 o
   2   1   7     2646.42     2770.19     29.08 o
   3   1   7      466.12      447.88     12.05 o
   4   1   7       45.82       45.68      4.35 o
   5   1   7       84.49       86.68      6.24 o
 -10   2   7      121.10      115.67      8.63 o
  -9   2   7      329.45      315.58     13.94 o
  -8   2   7     2706.44     2677.86     32.15 o
  -7   2   7      714.63      689.60     14.49 o
  -6   2   7      195.75      196.67      7.13 o
  -5   2   7      242.62      256.00      6.32 o
  -4   2   7       63.85       63.00      2.81 o
  -3   2   7      374.94      357.81      6.57 o
  -2   2   7       14.32       13.80      1.80 o
  -1   2   7     1401.92     1394.36     19.29 o
   0   2   7       23.22       31.67      2.80 o
   1   2   7      258.87      273.81      8.80 o
   2   2   7       86.65       95.99      5.42 o
   3   2   7      138.92      139.78      6.72 o
   4   2   7        0.26        3.82      1.65 o
   5   2   7      213.01      225.29     15.29 o
 -10   3   7      463.00      453.91     18.49 o
  -9   3   7      167.02      153.87      7.48 o
  -8   3   7       15.99       26.72      2.40 o
  -7   3   7        5.43        8.17      3.24 o
  -6   3   7        0.23        2.08      1.07 o
  -5   3   7        0.95        2.63      0.81 o
  -4   3   7      404.70      378.03      9.52 o
  -3   3   7      626.22      630.88     13.09 o
  -2   3   7       94.29       94.00      5.03 o
  -1   3   7       55.88       48.63      3.51 o
   0   3   7       75.05       76.42      4.62 o
   1   3   7      116.22      125.17      6.22 o
   2   3   7      367.45      364.77     11.16 o
   3   3   7        2.23        6.55      1.61 o
   4   3   7      242.47      282.10     17.79 o
 -10   4   7      161.31      173.99      8.43 o
  -9   4   7        0.24        3.33      2.42 o
  -8   4   7       29.20       27.36      2.61 o
  -7   4   7      580.20      582.95     17.80 o
  -6   4   7      190.56      186.15     21.23 o
  -5   4   7      126.58      120.62      5.37 o
  -4   4   7      690.76      645.06     13.24 o
  -3   4   7      249.67      221.09      7.99 o
  -2   4   7      130.13      142.15      6.58 o
  -1   4   7       14.28       19.00      2.18 o
   0   4   7       28.06       29.34      3.29 o
   1   4   7     1317.59     1316.77     22.14 o
   2   4   7      322.95      298.75     10.50 o
   3   4   7      469.78      477.11     17.91 o
   4   4   7       22.04       29.44      3.76 o
 -10   5   7      113.34      100.61      7.64 o
  -9   5   7       61.07       69.80      6.03 o
  -8   5   7       28.60       30.22      3.56 o
  -7   5   7      487.47      484.09     16.65 o
  -6   5   7     2462.63     2550.79     52.64 o
  -5   5   7       27.96       35.47      2.94 o
  -4   5   7      128.40      128.78      5.92 o
  -3   5   7       45.45       49.67      3.87 o
  -2   5   7       36.79       34.62      3.15 o
  -1   5   7      170.55      170.66      7.60 o
   0   5   7        4.67        3.89      1.54 o
   1   5   7       58.41       56.15      4.30 o
   2   5   7     1671.78     1732.36     35.73 o
   3   5   7        7.79       10.28      2.64 o
 -10   6   7      106.58      113.35     11.35 o
  -9   6   7      242.74      260.16     13.16 o
  -8   6   7        0.01        0.00      2.12 o
  -7   6   7       10.20       12.81      5.77 o
  -6   6   7     3101.12     3001.07     42.87 o
  -5   6   7       21.75       14.44      2.63 o
  -4   6   7      360.98      342.94     10.49 o
  -3   6   7       63.77       67.57      4.60 o
  -2   6   7      183.30      165.06      7.78 o
  -1   6   7      491.23      479.91     13.68 o
   0   6   7      313.35      317.74     11.39 o
   1   6   7      113.66      114.90      8.34 o
   2   6   7      110.34      123.88      9.05 o
  -9   7   7      106.43      100.16      8.35 o
  -8   7   7      300.27      280.95     13.41 o
  -7   7   7      246.03      212.86     11.28 o
  -6   7   7       30.06       28.94      3.91 o
  -5   7   7       98.28      100.80      5.58 o
  -4   7   7      681.27      684.51     16.20 o
  -3   7   7      401.97      398.86     12.75 o
  -2   7   7       13.72       14.30      2.28 o
  -1   7   7        9.91       12.57      2.57 o
   0   7   7       14.70       17.40      2.94 o
   1   7   7       24.35       28.90      3.94 o
  -9   8   7      200.15      195.08     14.48 o
  -8   8   7       12.18       12.36      2.74 o
  -7   8   7       94.54       92.01     12.37 o
  -6   8   7      259.03      278.64     13.48 o
  -5   8   7        1.86        4.40      4.05 o
  -4   8   7      342.04      357.58     12.38 o
  -3   8   7       60.72       54.61      4.37 o
  -2   8   7       14.28       14.75      2.78 o
  -1   8   7       14.01       20.19      3.47 o
   0   8   7       81.59       85.01      8.47 o
  -8   9   7       11.68       13.79      4.49 o
  -7   9   7       86.85       97.37      7.32 o
  -6   9   7       81.02       87.46      6.92 o
  -5   9   7        3.56        8.97      2.74 o
  -4   9   7       17.92       16.42      3.28 o
  -3   9   7        6.33       10.08      2.23 o
  -2   9   7       20.45       17.31      3.10 o
  -5  10   7        3.03        3.15      2.85 o
   3 -12   8        1.38        0.00      2.14 o
  -1 -11   8       11.99        8.84      2.90 o
   0 -11   8        3.31        3.29      2.17 o
   1 -11   8       45.42       33.30      4.38 o
   2 -11   8       33.36       29.93      5.93 o
   3 -11   8      308.82      321.56     14.69 o
   4 -11   8       15.13       16.11      4.72 o
   5 -11   8      126.94      125.82      9.20 o
  -2 -10   8      138.94      153.71     16.35 o
  -1 -10   8       10.16        2.24      6.71 o
   0 -10   8       91.62       96.65      7.39 o
   1 -10   8      142.96      137.68      9.10 o
   2 -10   8       21.31       26.87      3.50 o
   3 -10   8       67.05       60.05      5.47 o
   4 -10   8      118.32      119.22      6.60 o
   5 -10   8        6.17        3.83      2.42 o
   6 -10   8       71.24       80.04      7.01 o
  -4  -9   8      162.95      183.75     11.25 o
  -3  -9   8       76.35       89.71      7.30 o
  -2  -9   8        6.61        5.16      2.01 o
  -1  -9   8        1.41        0.00      1.77 o
   0  -9   8      122.99      137.07      8.98 o
   1  -9   8     1973.23     1888.83     35.12 o
   2  -9   8       47.65       65.46      5.84 o
   3  -9   8      487.48      472.25     13.53 o
   4  -9   8        6.13        6.86      3.46 o
   5  -9   8       37.16       32.10      5.62 o
   6  -9   8       21.20       18.99      3.94 o
  -5  -8   8       80.33       80.20      5.79 o
  -4  -8   8        1.10       10.48      3.30 o
  -3  -8   8       23.08       20.88      2.92 o
  -2  -8   8      135.57      141.13      8.80 o
  -1  -8   8       49.38       37.81      4.14 o
   0  -8   8      198.06      161.19      9.35 o
   1  -8   8      109.56      102.18      7.47 o
   2  -8   8        4.47        5.93      1.55 o
   3  -8   8       38.55       42.95      3.61 o
   4  -8   8      262.32      249.48      9.59 o
   5  -8   8        2.54        2.71      1.95 o
   6  -8   8        7.46        6.01      3.28 o
   7  -8   8      330.43      325.41     15.49 o
  -5  -7   8      314.37      338.67     12.09 o
  -4  -7   8       29.00       29.12      2.88 o
  -3  -7   8       84.10       93.34      5.30 o
  -2  -7   8       81.05       89.09      6.64 o
  -1  -7   8      497.22      461.37     15.78 o
   0  -7   8       96.88       80.13      6.23 o
   1  -7   8        0.27        1.52      3.39 o
   2  -7   8      137.81      142.35      6.70 o
   3  -7   8     1653.00     1620.69     24.91 o
   4  -7   8      385.41      370.46     11.48 o
   5  -7   8     1177.30     1126.45     27.28 o
   6  -7   8      292.08      250.54     13.04 o
   7  -7   8      107.20      102.66      8.19 o
  -6  -6   8      116.60      122.96      6.73 o
  -5  -6   8       26.96       32.89      3.14 o
  -4  -6   8       52.66       57.35      4.09 o
  -3  -6   8      260.18      228.69     10.90 o
  -2  -6   8      507.21      510.67     15.80 o
  -1  -6   8       51.08       58.71      5.26 o
   0  -6   8       23.84       24.96      2.36 o
   1  -6   8     1105.41     1097.41     18.34 o
   2  -6   8     2612.78     2634.84     29.23 o
   3  -6   8      151.46      154.64      7.24 o
   4  -6   8     1465.18     1512.03     23.45 o
   5  -6   8       28.65       26.41      5.18 o
   6  -6   8       25.96       24.08      3.80 o
   7  -6   8        7.82       11.11      2.49 o
  -7  -5   8       38.82       52.24      5.16 o
  -6  -5   8      287.24      298.60     10.69 o
  -5  -5   8      421.54      412.22     12.33 o
  -4  -5   8     1730.15     1710.84     24.18 o
  -3  -5   8       55.61       53.09      4.43 o
  -2  -5   8        0.02        0.00      2.22 o
  -1  -5   8       51.62       51.91      3.48 o
   0  -5   8      125.36      117.33      5.61 o
   1  -5   8     1603.90     1699.10     22.34 o
   2  -5   8        0.24        1.42      1.24 o
   3  -5   8      787.90      796.39     15.97 o
   4  -5   8      173.58      164.81      7.35 o
   5  -5   8       71.70       61.62      4.47 o
   6  -5   8        0.64        0.00      1.93 o
   7  -5   8      116.57      128.46     15.10 o
  -8  -4   8      359.10      392.62     16.94 o
  -7  -4   8       76.85       81.16      6.59 o
  -6  -4   8       59.04       68.70      4.50 o
  -5  -4   8      114.13      127.82      6.35 o
  -4  -4   8      134.09      139.00      6.27 o
  -3  -4   8       79.84       86.76      4.54 o
  -2  -4   8      903.23      878.21     12.24 o
  -1  -4   8      590.09      639.18     12.63 o
   0  -4   8      928.26      965.50     15.81 o
   1  -4   8        0.17        2.72      1.08 o
   2  -4   8       39.85       43.34      3.80 o
   3  -4   8       55.93       54.68      3.90 o
   4  -4   8       28.86       33.50      3.09 o
   5  -4   8      277.72      266.67      9.65 o
   6  -4   8       18.70       30.35      7.10 o
   7  -4   8      416.19      398.19     17.24 o
  -8  -3   8      326.74      294.65     13.71 o
  -7  -3   8       11.42        7.83      5.23 o
  -6  -3   8      547.87      551.63     13.66 o
  -5  -3   8        0.14        1.32      2.23 o
  -4  -3   8      167.38      190.42      7.13 o
  -3  -3   8       14.77       11.09      1.26 o
  -2  -3   8     1111.43     1074.37     13.30 o
  -1  -3   8       73.95       64.45      3.79 o
   0  -3   8      136.63      124.15      5.47 o
   1  -3   8       12.00        8.16      1.53 o
   2  -3   8       73.10       69.45      4.31 o
   3  -3   8        5.76        7.87      1.41 o
   4  -3   8        2.70       11.78      2.96 o
   5  -3   8     2409.32     2298.37     29.23 o
   6  -3   8       36.17       39.29      4.24 o
   7  -3   8      420.29      441.85     18.18 o
  -8  -2   8        2.93        8.80      3.39 o
  -7  -2   8       66.75       66.26      8.47 o
  -6  -2   8       13.92       14.74      2.85 o
  -5  -2   8      169.46      176.27      7.11 o
  -4  -2   8      178.69      151.87      5.08 o
  -3  -2   8       76.52       80.85      3.58 o
  -2  -2   8     1160.07     1124.62     13.32 o
  -1  -2   8       33.06       35.01      1.95 o
   0  -2   8       48.38       45.01      3.07 o
   1  -2   8      396.78      369.31      9.59 o
   2  -2   8      503.82      555.99     12.57 o
   3  -2   8      422.77      410.49     11.04 o
   4  -2   8      406.53      431.82     11.81 o
   5  -2   8        8.68        7.52      2.07 o
   6  -2   8       25.74       22.21      3.41 o
  -9  -1   8        0.17        0.00      6.01 o
  -8  -1   8        7.86        9.92      6.16 o
  -7  -1   8      159.27      168.53      9.82 o
  -6  -1   8        1.41        5.12      1.84 o
  -5  -1   8      442.40      439.62      9.18 o
  -4  -1   8      145.89      138.25      4.69 o
  -3  -1   8      548.76      562.35      9.37 o
  -2  -1   8      116.03      114.19      4.58 o
  -1  -1   8       60.86       72.04      2.95 o
   0  -1   8      434.14      417.37      7.61 o
   1  -1   8     2764.86     2932.45     27.37 o
   2  -1   8      994.11     1039.36     17.05 o
   3  -1   8      121.58      119.11      5.75 o
   4  -1   8      327.89      327.42     10.37 o
   5  -1   8        3.93        2.03      2.22 o
   6  -1   8       15.41       29.81      5.54 o
  -9   0   8       10.78       17.16      5.50 o
  -8   0   8     1233.90     1225.29     29.19 o
  -7   0   8      680.48      662.93     19.68 o
  -6   0   8       13.92       14.17      2.90 o
  -5   0   8      732.21      719.78     11.53 o
  -4   0   8        1.08        1.35      0.99 o
  -3   0   8        0.01        0.75      0.73 o
  -2   0   8     1527.40     1476.42     14.78 o
  -1   0   8     3916.44     4116.79     28.65 o
   0   0   8        0.49        0.49      0.81 o
   1   0   8      670.59      687.61     12.84 o
   2   0   8       82.13       82.62      4.43 o
   3   0   8       79.30       77.45      6.75 o
   4   0   8       95.47       89.33      6.43 o
   5   0   8       53.09       67.38      8.04 o
  -9   1   8      467.29      467.23     18.35 o
  -8   1   8        0.58        3.29      2.26 o
  -7   1   8      424.37      393.30     11.05 o
  -6   1   8       81.69       82.43      4.48 o
  -5   1   8       14.98       21.18      3.14 o
  -4   1   8        5.46        3.88      0.89 o
  -3   1   8      103.89       93.18      3.55 o
  -2   1   8       50.18       37.00      2.39 o
  -1   1   8     3408.08     3474.31     31.02 o
   0   1   8      774.34      792.07     14.77 o
   1   1   8      195.71      184.46      7.18 o
   2   1   8        2.62        1.51      1.91 o
   3   1   8      334.66      330.68     13.18 o
   4   1   8      432.05      447.55     25.83 o
   5   1   8        0.10        2.52      4.33 o
 -10   2   8       97.97      129.13     13.11 o
  -9   2   8       45.96       39.32      4.23 o
  -8   2   8        0.29        0.00      1.42 o
  -7   2   8      389.38      392.50     10.98 o
  -6   2   8       51.07       46.39      5.84 o
  -5   2   8      162.60      149.98      4.86 o
  -4   2   8      678.75      623.91     12.62 o
  -3   2   8      153.62      135.52      5.68 o
  -2   2   8      913.14      903.96     15.29 o
  -1   2   8       24.24       28.25      2.66 o
   0   2   8      596.02      599.27     13.58 o
   1   2   8     3194.36     3243.47     33.77 o
   2   2   8     1043.33     1081.87     25.40 o
   3   2   8       59.67       58.75      5.32 o
   4   2   8       56.82       69.03      5.83 o
 -10   3   8       43.51       36.13      4.45 o
  -9   3   8      124.89      124.95      6.60 o
  -8   3   8        8.53       12.12      2.53 o
  -7   3   8      184.66      176.89     10.95 o
  -6   3   8       61.42       65.38      5.38 o
  -5   3   8      442.96      447.20     10.92 o
  -4   3   8        4.00        6.48      2.46 o
  -3   3   8       82.80       74.71      4.40 o
  -2   3   8      110.20      114.06      5.94 o
  -1   3   8      178.63      186.97      7.67 o
   0   3   8      398.45      405.82     11.89 o
   1   3   8      428.62      438.41     12.44 o
   2   3   8      185.85      196.58      8.62 o
   3   3   8       64.11       65.04      5.54 o
   4   3   8       11.33       15.84      4.21 o
 -10   4   8      100.24       99.19      7.62 o
  -9   4   8        0.48        5.68      3.16 o
  -8   4   8      512.58      516.86     17.77 o
  -7   4   8      191.38      168.86      9.27 o
  -6   4   8       76.40       78.74      5.96 o
  -5   4   8      226.57      207.98      8.81 o
  -4   4   8        7.62       11.01      1.66 o
  -3   4   8       91.40       92.92      5.10 o
  -2   4   8      551.45      568.89     14.19 o
  -1   4   8      235.58      237.96      9.11 o
   0   4   8      268.71      271.02     10.04 o
   1   4   8      359.04      329.94     11.06 o
   2   4   8      444.31      447.40     13.89 o
   3   4   8       60.32       60.79      7.96 o
 -10   5   8       25.24       37.69      4.19 o
  -9   5   8       12.53       12.43      3.82 o
  -8   5   8      133.35      114.81      7.63 o
  -7   5   8     1237.68     1145.23     26.93 o
  -6   5   8        4.99        2.23      4.60 o
  -5   5   8       24.29       24.93      2.53 o
  -4   5   8      118.15      110.75      5.61 o
  -3   5   8       62.18       61.31      4.42 o
  -2   5   8      294.85      295.70     10.54 o
  -1   5   8      327.41      311.47     10.99 o
   0   5   8      322.17      327.42     11.75 o
   1   5   8      374.50      379.73     12.64 o
   2   5   8        3.42        7.42      2.28 o
  -9   6   8        9.20        4.95     10.57 o
  -8   6   8       14.39       11.07      2.42 o
  -7   6   8      123.85      108.90      7.50 o
  -6   6   8      325.26      310.23     13.33 o
  -5   6   8       78.69       84.57      4.96 o
  -4   6   8       95.49       98.75      6.91 o
  -3   6   8      137.91      142.86      7.32 o
  -2   6   8      703.67      681.85     16.73 o
  -1   6   8       49.44       43.69      3.82 o
   0   6   8      146.33      150.73      7.82 o
   1   6   8       46.43       40.98      4.57 o
  -9   7   8       17.53       17.83      3.62 o
  -8   7   8       43.02       49.04      4.83 o
  -7   7   8      127.89      129.28      8.30 o
  -6   7   8       63.35       62.04      5.57 o
  -5   7   8      190.51      207.67      8.52 o
  -4   7   8       39.18       45.57      3.84 o
  -3   7   8       44.91       50.45      5.93 o
  -2   7   8       32.36       34.60      3.32 o
  -1   7   8       28.49       29.06      3.07 o
   0   7   8        0.04        0.00      3.59 o
  -8   8   8      262.89      282.71     22.55 o
  -7   8   8        2.41        2.57      2.30 o
  -6   8   8      117.61      111.47      7.82 o
  -5   8   8      132.64      137.04      8.78 o
  -4   8   8       38.95       35.60      3.47 o
  -3   8   8       64.01       55.26      4.48 o
  -2   8   8      219.32      209.54     11.08 o
  -1   8   8      394.15      395.64     18.09 o
  -7   9   8        1.15        0.00      2.76 o
  -6   9   8        5.51       10.96      8.27 o
  -5   9   8       50.48       54.42     13.85 o
  -4   9   8      228.16      218.91      9.94 o
   0 -11   9      251.13      264.11     14.33 o
   1 -11   9      308.09      307.92     20.41 o
   2 -11   9        0.19        0.00      2.23 o
   3 -11   9      605.08      638.42     22.29 o
   4 -11   9      260.42      298.05     14.44 o
  -2 -10   9       11.57        8.86      2.74 o
  -1 -10   9       14.03       17.39      4.29 o
   0 -10   9       61.02      106.73      8.14 o
   1 -10   9       27.96       23.80      3.34 o
   2 -10   9      362.52      366.40     16.21 o
   3 -10   9        0.04        0.61      1.97 o
   4 -10   9       50.57       49.61      4.05 o
   5 -10   9        0.07        0.00      2.17 o
  -3  -9   9      565.59      594.25     20.82 o
  -2  -9   9      412.89      449.82     17.98 o
  -1  -9   9     1257.77     1185.13     28.94 o
   0  -9   9       83.99      102.86      7.74 o
   1  -9   9        5.47        9.48      2.81 o
   2  -9   9        5.77        0.67      3.24 o
   3  -9   9        1.23        7.73      4.07 o
   4  -9   9      220.55      227.04     10.01 o
   5  -9   9       53.66       64.88      6.23 o
   6  -9   9      305.58      300.57     14.95 o
  -4  -8   9      159.44      158.50     10.06 o
  -3  -8   9      551.10      551.88     19.45 o
  -2  -8   9        2.12        0.52      1.71 o
  -1  -8   9       13.37        9.38      5.89 o
   0  -8   9       53.76       52.02      5.24 o
   1  -8   9       73.41       74.83      8.78 o
   2  -8   9      521.86      488.76     13.68 o
   3  -8   9      200.44      199.40      8.74 o
   4  -8   9      129.56      136.52      7.24 o
   5  -8   9       58.66       73.23      6.45 o
   6  -8   9      293.01      279.61     14.32 o
  -5  -7   9      127.62      137.56      7.45 o
  -4  -7   9       64.90       55.26      7.45 o
  -3  -7   9       90.86       95.94      7.22 o
  -2  -7   9        0.37        2.70      1.59 o
  -1  -7   9       15.00       12.25      2.70 o
   0  -7   9        4.03        7.72      3.51 o
   1  -7   9       31.20       26.39      2.73 o
   2  -7   9      168.64      168.79      7.66 o
   3  -7   9      671.88      674.99     16.15 o
   4  -7   9        2.71        2.59      1.46 o
   5  -7   9        0.00        0.51      5.27 o
   6  -7   9       43.07       41.38      4.82 o
  -6  -6   9     1272.93     1303.49     24.82 o
  -5  -6   9        5.26        6.90      3.63 o
  -4  -6   9       37.83       47.35      3.67 o
  -3  -6   9      100.24      100.48      7.01 o
  -2  -6   9      307.99      295.88     12.30 o
  -1  -6   9      133.39      126.92      7.69 o
   0  -6   9      665.27      653.93     14.39 o
   1  -6   9     1897.68     1902.23     25.68 o
   2  -6   9     5466.34     5797.09     66.82 o
   3  -6   9       45.55       49.46      3.99 o
   4  -6   9       78.24       81.54      5.17 o
   5  -6   9       57.42       60.56      8.12 o
   6  -6   9      313.54      324.11     15.73 o
  -7  -5   9       12.54       20.35      6.52 o
  -6  -5   9      533.23      546.61     14.99 o
  -5  -5   9       46.70       47.69      3.77 o
  -4  -5   9       20.92       19.45      2.33 o
  -3  -5   9      553.39      540.83     16.08 o
  -2  -5   9      938.56      937.78     21.60 o
  -1  -5   9       72.71       71.88      4.33 o
   0  -5   9     1121.40     1115.99     22.33 o
   1  -5   9      886.08      911.21     16.88 o
   2  -5   9        5.05        8.16      1.52 o
   3  -5   9       87.04       84.88      5.16 o
   4  -5   9        0.40        2.23      1.90 o
   5  -5   9      299.56      316.68     11.24 o
   6  -5   9      158.83      192.86     11.86 o
  -7  -4   9      234.88      227.19     11.64 o
  -6  -4   9       85.19       79.94      4.92 o
  -5  -4   9      853.99      859.54     17.24 o
  -4  -4   9      183.96      196.79      9.35 o
  -3  -4   9      819.91      821.06     15.21 o
  -2  -4   9      309.33      283.93      8.72 o
  -1  -4   9       13.56       10.04      1.65 o
   0  -4   9       71.15       72.45      4.37 o
   1  -4   9       14.64       20.18      2.30 o
   2  -4   9       99.24      111.91      5.91 o
   3  -4   9      995.56      961.20     18.14 o
   4  -4   9      486.23      396.18     11.66 o
   5  -4   9       53.91       53.13      6.22 o
   6  -4   9       82.48       98.92      7.71 o
  -8  -3   9       20.62       27.24      8.12 o
  -7  -3   9      164.69      169.44      9.84 o
  -6  -3   9      316.67      313.72     10.27 o
  -5  -3   9      562.56      528.65     13.00 o
  -4  -3   9      111.69      104.04      6.59 o
  -3  -3   9      477.08      484.33      9.57 o
  -2  -3   9       15.36       17.72      2.03 o
  -1  -3   9        0.15        0.00      1.36 o
   0  -3   9       87.80       88.22      4.79 o
   1  -3   9        0.06        3.86      1.27 o
   2  -3   9      876.68      854.03     16.55 o
   3  -3   9      632.44      637.72     14.78 o
   4  -3   9      512.56      477.88     13.19 o
   5  -3   9       75.25       93.66      5.68 o
   6  -3   9        7.74       13.85      5.54 o
  -8  -2   9       46.03       51.41      4.97 o
  -7  -2   9        5.13        4.23      3.63 o
  -6  -2   9     2041.48     2016.00     26.76 o
  -5  -2   9       11.02       17.76      2.09 o
  -4  -2   9      217.03      234.11      7.49 o
  -3  -2   9       29.40       24.46      2.32 o
  -2  -2   9      862.17      834.39     11.81 o
  -1  -2   9       14.42       19.29      2.02 o
   0  -2   9       38.37       23.46      2.37 o
   1  -2   9        6.07        6.29      1.81 o
   2  -2   9       46.12       49.66      5.97 o
   3  -2   9       36.12       30.03      2.85 o
   4  -2   9      178.16      168.47      7.56 o
   5  -2   9        3.52        5.03      1.52 o
   6  -2   9      291.21      323.77     22.63 o
  -9  -1   9       36.97       48.21      4.85 o
  -8  -1   9      461.26      451.16     17.48 o
  -7  -1   9      339.15      346.40     16.35 o
  -6  -1   9        4.05        8.34      2.30 o
  -5  -1   9        2.51        1.37      1.12 o
  -4  -1   9      527.78      520.96     17.83 o
  -3  -1   9      155.09      154.50      5.89 o
  -2  -1   9      289.05      304.08      6.96 o
  -1  -1   9      105.97       97.94      4.78 o
   0  -1   9        8.87        8.42      1.39 o
   1  -1   9      167.68      172.30      6.62 o
   2  -1   9      100.00       99.06      5.20 o
   3  -1   9        2.31        0.00      2.38 o
   4  -1   9       27.44       28.84      3.50 o
   5  -1   9      112.63      137.12      8.61 o
  -9   0   9      238.36      244.17     15.41 o
  -8   0   9        0.22        1.00      2.04 o
  -7   0   9      122.56      142.35      8.62 o
  -6   0   9      294.65      311.70      9.69 o
  -5   0   9      612.84      621.67     10.96 o
  -4   0   9      332.93      329.55      7.62 o
  -3   0   9      779.59      729.52     11.17 o
  -2   0   9      224.64      219.27      5.78 o
  -1   0   9      112.61      111.44      4.00 o
   0   0   9       73.38       74.16      5.59 o
   1   0   9       34.74       32.61      3.65 o
   2   0   9        7.83        8.01      1.96 o
   3   0   9      568.29      565.74     18.04 o
   4   0   9      271.71      285.84     12.85 o
   5   0   9      497.99      587.90     19.95 o
  -9   1   9       43.40       43.23      4.41 o
  -8   1   9       81.97       77.54      6.04 o
  -7   1   9       31.14       29.47      2.69 o
  -6   1   9      908.92      916.77     16.64 o
  -5   1   9      273.43      259.70      6.93 o
  -4   1   9       32.68       41.17      2.47 o
  -3   1   9       24.88       29.49      3.22 o
  -2   1   9       33.71       35.51      2.72 o
  -1   1   9      351.05      365.98     12.88 o
   0   1   9      284.83      292.45     13.93 o
   1   1   9       63.53       58.82      5.12 o
   2   1   9      581.68      577.30     17.91 o
   3   1   9      479.39      492.01     17.12 o
   4   1   9       22.42       27.01      3.47 o
  -9   2   9      385.97      353.93     15.16 o
  -8   2   9      164.25      157.41      7.03 o
  -7   2   9       21.06       20.19      2.69 o
  -6   2   9      673.22      697.02     18.97 o
  -5   2   9      231.37      224.10      7.83 o
  -4   2   9       48.34       44.21      3.91 o
  -3   2   9        0.48        0.00      1.44 o
  -2   2   9       57.13       48.76      4.84 o
  -1   2   9      238.15      218.40      8.31 o
   0   2   9      728.54      699.47     15.58 o
   1   2   9       34.92       37.03      4.14 o
   2   2   9      261.05      261.24     12.07 o
   3   2   9       93.12      100.15      7.36 o
   4   2   9       21.90       22.81      3.36 o
  -9   3   9        1.34        3.61      3.67 o
  -8   3   9      270.54      281.86     12.80 o
  -7   3   9      355.99      381.38     15.04 o
  -6   3   9      118.87      117.72      8.70 o
  -5   3   9       11.30       10.76      2.85 o
  -4   3   9       17.16       21.43      2.30 o
  -3   3   9      128.18      123.41      6.03 o
  -2   3   9      152.75      154.42      7.05 o
  -1   3   9       91.92      101.74      5.96 o
   0   3   9     1820.61     1810.36     26.77 o
   1   3   9        6.81        6.20      2.65 o
   2   3   9      299.03      293.27     12.99 o
   3   3   9       78.32       79.47      6.30 o
  -9   4   9       67.24       71.64      6.12 o
  -8   4   9      360.32      350.92     14.68 o
  -7   4   9       70.03       86.53      6.48 o
  -6   4   9        1.39        0.00      1.67 o
  -5   4   9      222.74      218.97      8.10 o
  -4   4   9       14.42       12.70      2.06 o
  -3   4   9      731.20      752.85     16.28 o
  -2   4   9        1.15        1.15      1.94 o
  -1   4   9      147.58      147.03      7.47 o
   0   4   9      353.50      366.23     12.25 o
   1   4   9      209.45      211.68      9.38 o
   2   4   9       11.39        9.08      2.81 o
  -9   5   9        5.02        3.91      3.43 o
  -8   5   9        7.70        5.05      2.09 o
  -7   5   9       62.27       73.02      5.79 o
  -6   5   9      233.64      242.34     11.64 o
  -5   5   9      565.43      541.28     13.68 o
  -4   5   9       22.79       21.43      2.58 o
  -3   5   9       20.19       22.10      2.61 o
  -2   5   9       34.25       37.95      3.58 o
  -1   5   9       43.54       46.69      4.01 o
   0   5   9       63.94       59.88      4.57 o
   1   5   9       68.80       73.17      5.05 o
  -9   6   9      101.94      103.97      8.04 o
  -8   6   9        2.11        0.00      3.55 o
  -7   6   9       54.99       49.37      4.77 o
  -6   6   9      521.76      511.47     24.46 o
  -5   6   9      141.63      153.08      7.27 o
  -4   6   9       33.87       34.40      3.02 o
  -3   6   9        1.17        3.74      1.91 o
  -2   6   9       61.21       67.51      4.93 o
  -1   6   9      135.43      150.04      8.00 o
   0   6   9       32.16       34.52      3.64 o
  -8   7   9      473.22      503.74     19.56 o
  -7   7   9       16.90       19.93      3.19 o
  -6   7   9       69.27       70.26      6.01 o
  -5   7   9      129.29      132.91      6.78 o
  -4   7   9       25.83       29.04      3.04 o
  -3   7   9       16.50       21.99      4.10 o
  -2   7   9        1.09        0.00      1.69 o
  -1   7   9       14.12       11.13      3.16 o
  -7   8   9       73.16       64.37      6.10 o
  -6   8   9      145.15      153.31      9.98 o
  -5   8   9        1.56        6.61      2.83 o
  -4   8   9      129.98      134.83      7.49 o
  -3   8   9      211.20      213.71     10.01 o
   1 -11  10        0.41        0.00      2.04 o
   2 -11  10       34.23       33.72      4.64 o
  -1 -10  10      162.10      156.19     10.29 o
   0 -10  10       99.96       96.54      7.77 o
   1 -10  10        5.72        1.41      2.32 o
   2 -10  10      171.51      173.06     10.77 o
   3 -10  10      112.02      139.76      9.24 o
   4 -10  10      106.70      109.09      6.75 o
  -3  -9  10       11.81       14.41      2.76 o
  -2  -9  10        5.70        5.72      2.25 o
  -1  -9  10        0.41        0.00      2.85 o
   0  -9  10        0.66        0.00      1.76 o
   1  -9  10      422.37      395.22     16.48 o
   2  -9  10      116.51      119.04      8.34 o
   3  -9  10      338.74      339.53     12.30 o
   4  -9  10       62.42       64.51      5.03 o
   5  -9  10      112.61      123.43      9.52 o
  -4  -8  10       52.67       58.37      5.68 o
  -3  -8  10       31.20       28.75      3.71 o
  -2  -8  10       16.73       11.86      3.20 o
  -1  -8  10       98.13       91.91      7.28 o
   0  -8  10       12.22       10.27      2.01 o
   1  -8  10       31.28       31.35      4.84 o
   2  -8  10      276.96      286.03     10.82 o
   3  -8  10      308.62      309.37     11.55 o
   4  -8  10        9.49        9.14      3.66 o
   5  -8  10        0.60        0.00      1.99 o
  -5  -7  10       46.22       49.34      5.30 o
  -4  -7  10        0.06        2.49      1.90 o
  -3  -7  10        6.05        6.87      2.07 o
  -2  -7  10      170.60      191.27     10.53 o
  -1  -7  10     1173.71     1129.22     27.34 o
   0  -7  10       12.22       11.38      2.31 o
   1  -7  10     1647.78     1628.60     27.66 o
   2  -7  10        6.02        3.90      1.93 o
   3  -7  10        3.42        6.80      1.61 o
   4  -7  10       12.46       15.97      3.29 o
   5  -7  10      266.33      257.80     13.82 o
   6  -7  10       75.99       68.18      6.79 o
  -6  -6  10       44.79       48.49      7.79 o
  -5  -6  10        0.02        0.00      3.63 o
  -4  -6  10      179.04      188.98     10.29 o
  -3  -6  10       35.73       30.21      4.88 o
  -2  -6  10       15.60       18.48      2.56 o
  -1  -6  10      204.99      199.44     10.34 o
   0  -6  10        1.02        0.95      2.39 o
   1  -6  10        4.11        4.67      1.63 o
   2  -6  10       69.99       75.99      5.15 o
   3  -6  10       36.36       34.33      3.38 o
   4  -6  10        0.78        0.66      1.39 o
   5  -6  10      416.34      396.54     16.85 o
   6  -6  10      175.49      197.29     12.20 o
  -6  -5  10       39.46       37.28      3.57 o
  -5  -5  10       27.79       28.24      3.46 o
  -4  -5  10       19.90       19.88      6.71 o
  -3  -5  10      504.19      475.93     15.67 o
  -2  -5  10      117.19      118.12     10.34 o
  -1  -5  10      173.79      167.39      7.08 o
   0  -5  10       20.54       22.54      2.83 o
   1  -5  10     2004.05     1999.94     26.98 o
   2  -5  10      529.58      531.52     13.97 o
   3  -5  10     2018.47     2146.65     30.05 o
   4  -5  10      114.28      122.52      6.71 o
   5  -5  10      197.40      203.41     11.71 o
   6  -5  10        3.77        0.61      2.11 o
  -7  -4  10      369.79      381.98     16.14 o
  -6  -4  10      121.79      134.88      6.67 o
  -5  -4  10      272.45      259.37      9.35 o
  -4  -4  10      341.26      302.15     12.11 o
  -3  -4  10       85.41       85.31     14.71 o
  -2  -4  10       10.26       11.36      1.71 o
  -1  -4  10      756.02      733.80     15.03 o
   0  -4  10     2263.87     2300.48     27.58 o
   1  -4  10       32.00       29.93      2.95 o
   2  -4  10      847.53      855.09     18.02 o
   3  -4  10       23.86       17.65      2.33 o
   4  -4  10       72.33       78.81      5.17 o
   5  -4  10        7.46        5.88      2.31 o
  -8  -3  10        4.04        1.58      3.47 o
  -7  -3  10      158.28      150.60      9.33 o
  -6  -3  10     1504.91     1498.31     23.81 o
  -5  -3  10       93.51       99.03      5.44 o
  -4  -3  10        5.36        3.85      2.18 o
  -3  -3  10        9.43       10.18      1.48 o
  -2  -3  10       86.37       77.40      4.46 o
  -1  -3  10     2284.14     2246.23     26.23 o
   0  -3  10      156.62      154.69      6.85 o
   1  -3  10       52.25       53.82      3.86 o
   2  -3  10      647.71      645.03     15.21 o
   3  -3  10      118.46      121.10      6.32 o
   4  -3  10       19.05       13.07      1.93 o
   5  -3  10      153.79      163.83      7.90 o
  -8  -2  10       19.17       23.22      3.34 o
  -7  -2  10      121.82      123.59      8.22 o
  -6  -2  10        0.76        2.08      1.48 o
  -5  -2  10      328.31      334.47     10.36 o
  -4  -2  10      739.23      730.94     12.89 o
  -3  -2  10      900.26      923.29     16.30 o
  -2  -2  10      280.90      272.74      8.67 o
  -1  -2  10       27.17       23.42      3.22 o
   0  -2  10      227.02      202.16      9.56 o
   1  -2  10        8.14       10.43      2.83 o
   2  -2  10      392.56      380.11     11.33 o
   3  -2  10      478.61      495.28     17.28 o
   4  -2  10       13.28       17.35      5.50 o
   5  -2  10      369.60      428.40     17.21 o
  -8  -1  10       45.54       50.14      7.84 o
  -7  -1  10       11.63       14.34      2.70 o
  -6  -1  10       41.17       45.79      4.33 o
  -5  -1  10       58.45       64.67      3.55 o
  -4  -1  10      232.92      236.45      8.02 o
  -3  -1  10        1.22        0.54      1.80 o
  -2  -1  10      210.75      207.49      7.27 o
  -1  -1  10      133.92      128.85      5.77 o
   0  -1  10      112.29      107.52      7.06 o
   1  -1  10       66.64       61.55      5.31 o
   2  -1  10      179.07      199.74     10.22 o
   3  -1  10     1843.15     1776.36     33.79 o
   4  -1  10       11.12        7.80      3.78 o
   5  -1  10      492.34      528.54     18.93 o
  -9   0  10      154.68      140.42      9.24 o
  -8   0  10       32.71       31.20      6.32 o
  -7   0  10      119.34      127.25      8.18 o
  -6   0  10      183.74      183.50      7.41 o
  -5   0  10       11.46        9.37      1.60 o
  -4   0  10     1016.75     1008.42     16.51 o
  -3   0  10       97.51      102.77      5.02 o
  -2   0  10      155.47      162.59      8.61 o
  -1   0  10      609.56      566.80     16.57 o
   0   0  10      266.04      261.68     11.28 o
   1   0  10      233.61      209.66     10.48 o
   2   0  10      664.04      686.46     20.24 o
   3   0  10       93.57       93.36      7.06 o
   4   0  10       10.13       11.52      2.68 o
  -9   1  10      130.85      156.77     11.08 o
  -8   1  10       14.49       12.31      3.43 o
  -7   1  10      173.63      169.70      7.18 o
  -6   1  10       26.95       23.69      3.28 o
  -5   1  10      157.61      171.08      7.11 o
  -4   1  10       86.41       95.85      5.02 o
  -3   1  10       11.80       13.79      3.12 o
  -2   1  10      110.65      103.19      5.27 o
  -1   1  10      831.33      806.03     20.23 o
   0   1  10      698.05      699.42     19.34 o
   1   1  10        5.21        3.73      1.87 o
   2   1  10      235.11      232.41     11.58 o
   3   1  10       18.17       21.39      2.81 o
   4   1  10        0.29        6.76      2.22 o
  -9   2  10      306.21      314.41     22.32 o
  -8   2  10        9.25       13.38      5.07 o
  -7   2  10      168.64      177.60      9.67 o
  -6   2  10       42.01       43.29      4.15 o
  -5   2  10        2.37        2.40      1.28 o
  -4   2  10      565.96      544.23     13.37 o
  -3   2  10      443.76      420.75     11.37 o
  -2   2  10      336.45      306.87     12.44 o
  -1   2  10      228.20      229.53     11.01 o
   0   2  10      184.37      179.29     11.20 o
   1   2  10       43.71       39.65      4.32 o
   2   2  10       30.95       29.43      6.36 o
   3   2  10      122.11      129.76      8.59 o
  -9   3  10      237.65      222.12     11.61 o
  -8   3  10       94.81       94.24      6.90 o
  -7   3  10       33.22       34.09      4.88 o
  -6   3  10       59.19       55.90      4.94 o
  -5   3  10       51.05       45.23      4.79 o
  -4   3  10       68.53       65.08      4.28 o
  -3   3  10     2006.67     2040.36     27.22 o
  -2   3  10      856.18      871.76     17.77 o
  -1   3  10      280.75      277.03     10.36 o
   0   3  10       12.42       10.18      2.46 o
   1   3  10      347.28      349.99     14.75 o
   2   3  10      314.54      330.77     14.70 o
  -9   4  10       41.00       40.62      8.23 o
  -8   4  10       52.66       49.52      4.55 o
  -7   4  10      180.90      191.14     10.51 o
  -6   4  10      206.30      225.38     11.53 o
  -5   4  10        5.30        7.31      3.15 o
  -4   4  10      386.83      398.75     11.88 o
  -3   4  10        9.72       14.50      2.19 o
  -2   4  10      261.17      263.30     12.20 o
  -1   4  10     1891.45     2003.36     31.22 o
   0   4  10      209.12      225.85     11.72 o
   1   4  10       27.68       26.49      3.33 o
  -9   5  10      436.40      452.69     17.88 o
  -8   5  10       86.50       73.90      6.21 o
  -7   5  10      227.27      214.86     11.20 o
  -6   5  10       13.20       11.55      2.36 o
  -5   5  10        8.14       13.89      4.84 o
  -4   5  10       21.17       23.36      2.64 o
  -3   5  10       80.84       89.11      5.43 o
  -2   5  10       40.82       46.07      4.18 o
  -1   5  10      821.06      855.70     20.45 o
   0   5  10       37.76       33.78      4.10 o
  -8   6  10      239.93      214.38     26.38 o
  -7   6  10       60.48       55.26      5.29 o
  -6   6  10        2.68        0.68      6.71 o
  -5   6  10       16.91       19.30      2.49 o
  -4   6  10      378.88      398.95     12.68 o
  -3   6  10      165.54      168.69      8.41 o
  -2   6  10       30.78       33.37      3.34 o
  -1   6  10        9.49       14.02      2.38 o
  -7   7  10        5.42        7.78      2.59 o
  -6   7  10      161.23      183.54     10.73 o
  -5   7  10        0.17        0.00      3.83 o
  -4   7  10       34.74       47.45      3.63 o
  -3   7  10      112.28      115.75      6.98 o
   0 -10  11        5.80        0.00      5.81 o
   1 -10  11      327.38      340.10     15.86 o
   2 -10  11       54.30       47.29      5.40 o
   3 -10  11      311.51      321.72     15.42 o
  -2  -9  11      417.40      413.40     17.40 o
  -1  -9  11      549.78      557.71     20.55 o
   0  -9  11       19.08       11.09      2.55 o
   1  -9  11      888.36      863.27     25.33 o
   2  -9  11      123.36      158.84     10.27 o
   3  -9  11       31.45       27.19      3.02 o
   4  -9  11        7.94       11.29      2.16 o
  -4  -8  11       25.96       23.64      3.88 o
  -3  -8  11       53.71       58.21      6.28 o
  -2  -8  11      105.32      135.63      8.82 o
  -1  -8  11      376.98      348.11     15.20 o
   0  -8  11      673.69      660.55     21.43 o
   1  -8  11       34.32       36.93      7.73 o
   2  -8  11       10.98       12.00      2.27 o
   3  -8  11        0.02        2.03      2.58 o
   4  -8  11      246.66      259.68     11.01 o
  -5  -7  11      347.80      353.64     15.61 o
  -4  -7  11      337.85      358.49     15.42 o
  -3  -7  11      798.37      796.63     23.29 o
  -2  -7  11        0.08        2.30      2.30 o
  -1  -7  11       21.74       14.55      2.83 o
   0  -7  11      109.42      117.31      8.22 o
   1  -7  11      141.14      146.42      7.39 o
   2  -7  11      363.38      363.77     12.51 o
   3  -7  11       41.71       46.73      4.03 o
   4  -7  11      471.97      445.66     14.43 o
   5  -7  11       69.64       48.88      5.70 o
  -5  -6  11      506.74      503.92     18.32 o
  -4  -6  11        4.71        7.92      6.52 o
  -3  -6  11       18.10       20.50      3.05 o
  -2  -6  11       54.16       54.65      5.20 o
  -1  -6  11      733.27      709.93     20.31 o
   0  -6  11     1174.19     1186.16     21.75 o
   1  -6  11       84.75       83.31      5.47 o
   2  -6  11      212.87      206.97      9.02 o
   3  -6  11       71.97       84.77      5.60 o
   4  -6  11      294.57      299.37     11.54 o
   5  -6  11        3.43        0.00      4.68 o
  -6  -5  11       46.78       50.51      4.93 o
  -5  -5  11       74.35       82.70      6.44 o
  -4  -5  11        7.15       12.16      2.30 o
  -3  -5  11        3.58        3.90      1.98 o
  -2  -5  11        8.28        6.95      1.99 o
  -1  -5  11       14.35       19.12      4.10 o
   0  -5  11       42.10       36.70      3.45 o
   1  -5  11      588.88      571.97     14.85 o
   2  -5  11        9.97        9.58      2.36 o
   3  -5  11       12.52       18.98      2.59 o
   4  -5  11        1.30        3.36      1.62 o
   5  -5  11       19.41       25.70      3.93 o
  -7  -4  11      134.38      115.51      7.75 o
  -6  -4  11       65.30       67.81      5.60 o
  -5  -4  11      210.25      202.10     10.34 o
  -4  -4  11      141.31      145.97      8.56 o
  -3  -4  11        7.03        5.54      2.85 o
  -2  -4  11      555.62      547.05     13.52 o
  -1  -4  11      875.84      856.50     17.12 o
   0  -4  11     2482.15     2525.56     30.58 o
   1  -4  11      268.53      265.63      9.74 o
   2  -4  11       44.37       46.27      3.87 o
   3  -4  11        0.71        0.85      1.71 o
   4  -4  11      184.17      188.63      8.91 o
   5  -4  11       22.98       21.65      3.41 o
  -7  -3  11       21.80       18.57      2.94 o
  -6  -3  11      134.06      154.67      7.20 o
  -5  -3  11      205.12      196.24      9.87 o
  -4  -3  11      395.88      412.32     14.31 o
  -3  -3  11        7.60       10.30      1.66 o
  -2  -3  11     1092.38     1073.81     18.77 o
  -1  -3  11      119.10      126.13      6.28 o
   0  -3  11      349.43      336.74     10.65 o
   1  -3  11        0.32        1.23      1.81 o
   2  -3  11        0.29        0.00      1.58 o
   3  -3  11       88.17      111.17      8.00 o
   4  -3  11      185.68      234.95     19.12 o
  -8  -2  11        4.37        5.27      2.27 o
  -7  -2  11      211.35      209.57     18.07 o
  -6  -2  11      129.31      132.20      6.57 o
  -5  -2  11      654.79      638.66     17.59 o
  -4  -2  11      716.05      732.54     15.12 o
  -3  -2  11        2.64        4.73      1.23 o
  -2  -2  11      176.25      182.22      9.32 o
  -1  -2  11       41.18       34.58      6.12 o
   0  -2  11       77.23       85.38      5.11 o
   1  -2  11      380.94      345.39     13.72 o
   2  -2  11      405.98      323.37     13.95 o
   3  -2  11       34.11       42.69      4.52 o
   4  -2  11       36.20       37.87      4.26 o
  -8  -1  11       45.82       54.79      7.57 o
  -7  -1  11      324.39      322.28     13.98 o
  -6  -1  11      113.35      117.14      7.61 o
  -5  -1  11      136.21      151.46      5.64 o
  -4  -1  11       61.60       60.65      5.16 o
  -3  -1  11        6.53        8.18      2.08 o
  -2  -1  11      188.90      185.63      9.65 o
  -1  -1  11      159.24      144.57      8.33 o
   0  -1  11      401.69      400.99     14.95 o
   1  -1  11      410.29      395.09     15.57 o
   2  -1  11       35.16       38.50      4.28 o
   3  -1  11       98.69      101.77      7.52 o
   4  -1  11        4.98        6.56      2.22 o
  -8   0  11      793.79      850.56     24.58 o
  -7   0  11       49.27       55.61      8.70 o
  -6   0  11        4.38        5.33      1.44 o
  -5   0  11        0.00        3.51      1.50 o
  -4   0  11      615.72      584.84     16.62 o
  -3   0  11        5.51        9.08      2.04 o
  -2   0  11       88.41       80.07      6.14 o
  -1   0  11       54.14       57.33      5.62 o
   0   0  11       22.13       22.89      3.24 o
   1   0  11        7.41        4.04      1.57 o
   2   0  11      176.59      154.00      9.48 o
   3   0  11        1.28        0.00      1.82 o
  -8   1  11       10.37        9.75      4.53 o
  -7   1  11       23.89       27.54      3.29 o
  -6   1  11      231.89      224.25     10.76 o
  -5   1  11       23.07       24.79      2.55 o
  -4   1  11        1.07        3.05      2.08 o
  -3   1  11      100.61       94.01      6.87 o
  -2   1  11       26.97       20.63      3.43 o
  -1   1  11      287.39      284.01     12.59 o
   0   1  11      194.23      187.63     10.38 o
   1   1  11       23.55       20.41      6.71 o
   2   1  11        8.39        8.87      2.03 o
   3   1  11       24.94       25.94      6.09 o
  -9   2  11       54.90       64.93      8.82 o
  -8   2  11      101.30      111.15      7.42 o
  -7   2  11       62.26       71.82      5.67 o
  -6   2  11      147.05      151.28      8.90 o
  -5   2  11      428.89      414.00     11.80 o
  -4   2  11        8.62       11.53      3.97 o
  -3   2  11      378.29      378.66     14.40 o
  -2   2  11      472.96      464.32     16.21 o
  -1   2  11       81.11       80.93      6.59 o
   0   2  11      139.48      121.34      8.42 o
   1   2  11      252.66      263.71     12.67 o
   2   2  11      299.06      297.71     14.15 o
  -8   3  11      249.78      269.80     12.97 o
  -7   3  11       97.73       93.33     10.22 o
  -6   3  11        0.07        0.59      2.46 o
  -5   3  11       92.55       97.11      5.38 o
  -4   3  11        1.51        0.87      1.58 o
  -3   3  11      195.20      206.10      8.54 o
  -2   3  11      402.46      395.52     15.38 o
  -1   3  11      135.42      125.03     10.85 o
   0   3  11       43.27       37.41      4.30 o
   1   3  11      283.37      252.95     16.47 o
  -8   4  11      208.21      239.45     12.52 o
  -7   4  11       33.86       47.19      4.77 o
  -6   4  11       14.62       18.07      4.88 o
  -5   4  11        0.12        3.42      3.36 o
  -4   4  11        0.21        0.00      1.89 o
  -3   4  11      110.74      109.48      6.23 o
  -2   4  11      141.89      149.59      9.42 o
  -1   4  11        6.24       13.38      2.65 o
   0   4  11        0.02        0.00      1.84 o
  -8   5  11       44.63       51.10      6.67 o
  -7   5  11        1.04        0.23      2.28 o
  -6   5  11        4.03        4.40      3.00 o
  -5   5  11       37.10       46.31      6.63 o
  -4   5  11      319.26      348.08     11.84 o
  -3   5  11       12.62        8.51      2.14 o
  -2   5  11      511.88      500.06     15.69 o
  -1   5  11      218.26      240.81     12.93 o
  -7   6  11       97.74      122.41      8.38 o
  -6   6  11        0.19        2.26      2.97 o
  -5   6  11      502.68      554.64     15.74 o
  -4   6  11       65.42       74.64      5.19 o
  -3   6  11       12.27        5.20      2.13 o
  -1  -9  12        9.71        2.94      2.85 o
   0  -9  12       56.78       62.41      6.07 o
   1  -9  12        4.29        0.00      8.70 o
   2  -9  12       31.21       35.07      4.56 o
  -3  -8  12      300.03      273.78     14.12 o
  -2  -8  12       74.30       72.86      6.40 o
  -1  -8  12       73.11       73.95      6.81 o
   0  -8  12        9.03       17.21      3.51 o
   1  -8  12       81.88       90.63      7.45 o
   2  -8  12      110.99      112.15      7.09 o
   3  -8  12      112.61      118.55      7.12 o
  -4  -7  12        0.04        0.00      6.95 o
  -3  -7  12      142.32      138.91     11.35 o
  -2  -7  12      183.01      173.52     10.42 o
  -1  -7  12      573.20      581.38     19.90 o
   0  -7  12      258.37      233.52     20.56 o
   1  -7  12      279.18      301.39     11.43 o
   2  -7  12        3.94        5.78      1.70 o
   3  -7  12      186.86      190.79      8.98 o
   4  -7  12        1.41        0.00      3.22 o
  -5  -6  12       43.62       39.64      4.44 o
  -4  -6  12        2.89        1.56      2.81 o
  -3  -6  12      113.29      133.39      8.84 o
  -2  -6  12      336.00      324.11     14.34 o
  -1  -6  12       70.31       61.66      5.68 o
   0  -6  12      581.06      612.18     15.82 o
   1  -6  12      392.34      370.27     12.51 o
   2  -6  12        8.19       20.55      2.89 o
   3  -6  12        3.64        0.78      3.18 o
   4  -6  12       36.52       32.38      3.11 o
  -6  -5  12        6.94        1.50      2.73 o
  -5  -5  12       44.49       47.42      4.94 o
  -4  -5  12       17.27       22.56      3.12 o
  -3  -5  12      301.72      273.94     12.84 o
  -2  -5  12       13.15       18.42      4.29 o
  -1  -5  12     1401.89     1348.70     22.95 o
   0  -5  12      404.13      403.53     12.66 o
   1  -5  12       82.87       83.16      5.77 o
   2  -5  12        8.81        9.90      3.28 o
   3  -5  12      338.07      338.36     12.29 o
   4  -5  12      152.43      153.31      9.81 o
  -6  -4  12      152.01      175.91     10.00 o
  -5  -4  12       52.06       47.58      4.58 o
  -4  -4  12        2.29        5.92      2.89 o
  -3  -4  12       56.01       61.45      5.46 o
  -2  -4  12       42.13       38.64      4.12 o
  -1  -4  12      354.06      372.98     11.82 o
   0  -4  12        2.72        2.28      1.57 o
   1  -4  12       81.62       77.68      5.19 o
   2  -4  12       32.65       26.03      2.76 o
   3  -4  12      436.64      386.83     16.16 o
   4  -4  12      157.42      173.54     10.75 o
  -7  -3  12        7.09        1.09      3.12 o
  -6  -3  12       17.65       23.12      3.09 o
  -5  -3  12      271.95      268.05     12.22 o
  -4  -3  12       39.43       48.41      4.63 o
  -3  -3  12      131.25      130.70      6.45 o
  -2  -3  12       37.22       35.73      3.31 o
  -1  -3  12      898.04      889.49     18.00 o
   0  -3  12      422.56      420.21     12.54 o
   1  -3  12     2056.87     2015.46     36.48 o
   2  -3  12       75.36       82.27      6.95 o
   3  -3  12      317.50      315.78     14.85 o
  -7  -2  12      226.08      239.10     16.70 o
  -6  -2  12      241.33      240.59     11.06 o
  -5  -2  12       67.94       67.49      5.36 o
  -4  -2  12        1.80        4.65      1.96 o
  -3  -2  12      110.22       92.44      8.98 o
  -2  -2  12      700.49      679.40     19.45 o
  -1  -2  12      188.46      197.27     10.57 o
   0  -2  12      361.79      372.94     17.71 o
   1  -2  12       24.63       34.03      4.18 o
   2  -2  12       70.62       83.10      6.89 o
   3  -2  12       51.81       52.00      5.42 o
  -8  -1  12      641.18      652.18     21.90 o
  -7  -1  12        5.48       10.12      3.51 o
  -6  -1  12        2.89        0.70      2.42 o
  -5  -1  12        8.52        7.14      2.32 o
  -4  -1  12       36.69       33.08      4.49 o
  -3  -1  12     1627.71     1650.67     35.62 o
  -2  -1  12       44.84       48.73      4.83 o
  -1  -1  12       32.14       32.02      3.97 o
   0  -1  12      520.42      466.05     16.78 o
   1  -1  12       55.60       55.92      5.37 o
   2  -1  12       66.79       66.95      6.91 o
   3  -1  12      126.76      126.34      8.84 o
  -8   0  12       36.77       37.61      6.16 o
  -7   0  12      299.94      293.65     19.74 o
  -6   0  12      737.05      774.46     21.57 o
  -5   0  12      779.34      762.29     20.64 o
  -4   0  12      172.50      185.43     10.01 o
  -3   0  12       63.39       80.29      6.26 o
  -2   0  12      143.29      124.09      8.16 o
  -1   0  12      115.21      111.60     11.12 o
   0   0  12      396.20      380.34     15.19 o
   1   0  12      423.62      420.88     16.34 o
   2   0  12        6.72        4.38      3.78 o
  -8   1  12      188.54      204.53     16.54 o
  -7   1  12      121.21      118.61      8.04 o
  -6   1  12      104.41      120.20      7.54 o
  -5   1  12       60.14       54.94      5.16 o
  -4   1  12      230.26      233.27     11.18 o
  -3   1  12      512.33      515.54     17.58 o
  -2   1  12       34.45       41.86      9.60 o
  -1   1  12      155.48      129.78     11.12 o
   0   1  12      306.04      302.30     13.98 o
   1   1  12      695.56      659.16     21.51 o
   2   1  12        0.29        0.00      3.39 o
  -8   2  12      218.51      258.04     12.69 o
  -7   2  12        1.23        3.54      2.85 o
  -6   2  12      381.44      385.11     14.99 o
  -5   2  12       52.85       57.85      4.09 o
  -4   2  12      244.69      246.10     22.40 o
  -3   2  12      642.54      644.04     20.07 o
  -2   2  12      126.67      118.38      8.22 o
  -1   2  12        6.30        5.68      2.00 o
   0   2  12      653.79      628.58     21.08 o
   1   2  12      134.69      130.82      9.11 o
  -8   3  12       55.60       65.57      7.06 o
  -7   3  12       50.01       52.50      4.75 o
  -6   3  12       74.91       74.90      5.73 o
  -5   3  12       20.71       28.74      5.25 o
  -4   3  12       18.99       20.45      3.16 o
  -3   3  12      205.73      202.98     11.22 o
  -2   3  12      312.92      311.62     14.32 o
  -1   3  12        0.04        1.24      2.06 o
   0   3  12      337.88      363.55     16.41 o
  -7   4  12        5.17        6.42      4.17 o
  -6   4  12      159.93      142.90      8.75 o
  -5   4  12        3.28        5.31      3.09 o
  -4   4  12      218.58      216.91      9.26 o
  -3   4  12       29.88       36.33      4.22 o
  -2   4  12      555.26      563.30     20.18 o
  -1   4  12        9.73       10.23      3.04 o
  -6   5  12       17.55       27.80      3.78 o
  -5   5  12      616.40      575.79     23.16 o
  -4   5  12      341.91      356.21     12.31 o
  -3   5  12       24.77       23.31      4.68 o
  -2  -8  13        3.68        9.31      3.32 o
  -1  -8  13      306.10      323.27     15.42 o
   0  -8  13       53.50       53.36      5.90 o
   1  -8  13       47.03       43.29      5.32 o
  -3  -7  13      207.64      204.09     11.73 o
  -2  -7  13        2.20        0.00      1.92 o
  -1  -7  13      571.34      596.24     21.05 o
   0  -7  13        5.52       13.72      2.68 o
   1  -7  13      123.89      128.04      7.46 o
   2  -7  13       41.71       42.04      4.70 o
  -4  -6  13      444.81      478.07     18.01 o
  -3  -6  13      760.89      770.95     23.12 o
  -2  -6  13      910.57      917.97     25.84 o
  -1  -6  13       11.13       10.97      2.55 o
   0  -6  13       22.30       23.28      3.74 o
   1  -6  13        1.77        2.67      1.85 o
   2  -6  13      132.05      138.64      7.64 o
   3  -6  13      124.91      150.07     12.47 o
  -5  -5  13      220.66      222.23     11.80 o
  -4  -5  13        0.31        0.00      2.12 o
  -3  -5  13      244.55      238.51     12.16 o
  -2  -5  13       34.99       43.45      4.50 o
  -1  -5  13      391.31      381.59     12.48 o
   0  -5  13      434.97      434.62     13.65 o
   1  -5  13        4.34        9.89      3.16 o
   2  -5  13      359.28      352.98     12.69 o
   3  -5  13      127.69      115.42      8.74 o
  -6  -4  13        4.40        0.00      2.12 o
  -5  -4  13        7.68       21.74      7.34 o
  -4  -4  13      143.96      158.92      9.20 o
  -3  -4  13      667.13      644.84     19.53 o
  -2  -4  13      616.83      607.04     15.57 o
  -1  -4  13      204.51      195.02      8.55 o
   0  -4  13      185.41      179.69      8.37 o
   1  -4  13       65.40       72.65      6.44 o
   2  -4  13      168.90      153.10     10.15 o
   3  -4  13        8.50        7.86      2.26 o
  -6  -3  13       15.26       19.08      3.02 o
  -5  -3  13        1.02        0.00      1.80 o
  -4  -3  13      129.68      139.22      8.47 o
  -3  -3  13       12.32       10.38      1.89 o
  -2  -3  13      339.74      320.89     13.73 o
  -1  -3  13      901.61      881.99     24.17 o
   0  -3  13       54.03       47.68      5.15 o
   1  -3  13       30.43       29.45      4.80 o
   2  -3  13        7.05        4.49      2.23 o
  -7  -2  13      149.92      165.67     13.58 o
  -6  -2  13       86.52       99.81      9.75 o
  -5  -2  13        0.32        0.00      3.12 o
  -4  -2  13      124.58      134.93      8.61 o
  -3  -2  13      500.96      476.06     17.13 o
  -2  -2  13      201.47      187.22     10.35 o
  -1  -2  13      468.57      454.95     16.93 o
   0  -2  13       27.50       36.45      4.11 o
   1  -2  13       59.34       67.09      6.44 o
   2  -2  13       67.48       55.98      5.74 o
  -5  -1  13        9.78       10.73      4.84 o
  -4  -1  13      623.25      647.74     20.25 o
  -3  -1  13       11.76       11.84      2.46 o
  -2  -1  13      182.21      178.39     10.04 o
  -1  -1  13        0.12        0.00      1.76 o
   0  -1  13        1.00        2.53      1.71 o
   1  -1  13        3.96        5.08      1.87 o
   2  -1  13      104.05      115.66      8.64 o
  -6   0  13      517.27      541.96     25.91 o
  -5   0  13       10.35        6.72      7.80 o
  -4   0  13       97.29       91.41      6.96 o
  -3   0  13      121.52      123.74     10.38 o
  -2   0  13       41.11       31.69      3.92 o
  -1   0  13      110.37      107.63      7.99 o
   0   0  13       31.91       27.28     10.89 o
   1   0  13        0.99        4.54      1.97 o
  -7   1  13       33.25       42.84      6.55 o
  -6   1  13      122.53      138.83     12.80 o
  -5   1  13      117.82      111.11      9.09 o
  -4   1  13       67.15       59.35      5.54 o
  -3   1  13      114.51      119.33      8.44 o
  -2   1  13       74.84       74.37      6.40 o
  -1   1  13       66.58       71.42      6.40 o
   0   1  13        4.20        4.81      2.22 o
  -7   2  13        3.08        5.59      2.51 o
  -6   2  13      131.64      131.33     12.41 o
  -5   2  13       72.26       81.18      6.38 o
  -4   2  13      265.51      281.09     13.31 o
  -3   2  13      129.87      139.82      9.24 o
  -2   2  13        0.44        0.00      1.81 o
  -1   2  13       12.92       16.23      5.31 o
  -6   3  13      228.98      263.63     12.83 o
  -5   3  13      218.21      182.52     19.55 o
  -4   3  13      205.42      198.43     12.33 o
  -3   3  13      195.71      191.15     11.03 o
  -2   3  13      160.13      152.90     10.00 o
  -5   4  13      430.88      409.48     16.26 o
  -4   4  13      200.56      190.94     11.08 o
  -1  -7  14        1.89        0.00      2.34 o
   0  -7  14       36.52       39.55      5.09 o
  -3  -6  14      299.58      289.63     14.04 o
  -2  -6  14       49.37       44.21      4.95 o
  -1  -6  14       17.12       25.01      4.49 o
   0  -6  14       44.94       42.69      7.29 o
   1  -6  14      112.56      146.27      8.18 o
  -4  -5  14      252.00      254.10     12.92 o
  -3  -5  14      245.85      246.48     12.64 o
  -2  -5  14      107.05      113.76      8.36 o
  -1  -5  14      189.23      200.10      9.20 o
   0  -5  14        0.85        2.10      1.98 o
   1  -5  14      214.92      237.14     12.92 o
  -5  -4  14       75.21       85.22      6.76 o
  -4  -4  14      415.34      386.30     16.97 o
  -3  -4  14      150.67      155.84      9.58 o
  -2  -4  14      243.98      242.80     12.24 o
  -1  -4  14       49.65       60.66      5.90 o
   0  -4  14       20.25       15.35      4.29 o
   1  -4  14        5.24        7.35      2.28 o
  -5  -3  14      154.29      165.12     14.20 o
  -4  -3  14        7.16        6.63      3.36 o
  -3  -3  14      191.63      184.48     10.78 o
  -2  -3  14      968.88      888.09     24.28 o
  -1  -3  14      144.90      132.80      9.18 o
   0  -3  14        1.67        9.86      3.51 o
   1  -3  14      305.60      321.18     15.34 o
  -5  -2  14        2.70        1.01      2.97 o
  -4  -2  14      203.60      205.08     14.40 o
  -3  -2  14      490.37      505.94     18.43 o
  -2  -2  14      156.36      133.29      9.04 o
  -1  -2  14      119.20      115.47      8.41 o
   0  -2  14      112.45       96.99      7.72 o
   1  -2  14      342.77      358.02     16.69 o
  -5  -1  14       11.16       10.48      5.07 o
  -4  -1  14       40.59       41.36      4.72 o
  -3  -1  14      185.23      186.84     11.04 o
  -2  -1  14      194.44      183.99     10.67 o
  -1  -1  14     1004.34      941.59     26.16 o
   0  -1  14      140.23      129.23      9.29 o
  -6   0  14        0.38        0.00      2.89 o
  -5   0  14       15.87       13.02      4.02 o
  -4   0  14      190.51      194.97     10.96 o
  -3   0  14      101.71       97.81      7.54 o
  -2   0  14      226.78      207.46     11.55 o
  -1   0  14      158.47      166.30     10.70 o
  -6   1  14       15.37        9.60      4.06 o
  -5   1  14      469.63      427.44     16.28 o
  -4   1  14        4.93        1.26      4.99 o
  -3   1  14        5.11        3.68      2.09 o
  -2   1  14      181.69      196.76     11.60 o
  -5   2  14        1.26        4.19      4.14 o
  -4   2  14        0.68        0.00      1.93 o
  -3   2  14      209.22      205.20     11.74 o
  -2  -4  15       49.53       47.38      5.23 o
  -3  -3  15      530.21      542.49     19.86 o
  -2  -3  15      273.62      264.72     13.51 o
  -3  -2  15      427.67      416.49     17.30 o
  -2  -2  15      114.52      113.19      8.63 o
  -3  -1  15      882.69      863.76     25.29 o
 
